# Supplementary material for: Data from a pre-publication independent replication initiative examining ten moral judgement effects
Source: Sci Data. 2016 Oct 11;3:160082. doi: 10.1038/sdata.2016.82 (PMC5058337; doi:10.1038/sdata.2016.82)
Supplement: Supplementary File 2 [file sdata201682-s2.xls]

## Sheet: Introduction
Research context
This crowdsourced project introduces a collaborative approach to improving the reproducibility of scientific research, in which findings are replicated in qualified independent laboratories before (rather than after) they are published. Our goal is to establish a non-adversarial replication process with highly informative final results. To illustrate the Pre-Publication Independent Replication (P…
Data collection background
26 labs from around the world participated in this replication study. Each independent laboratory conducted a direct replication of between three and ten of the targeted studies (Mstudies = 5.64, SD = 1.24), using the materials developed by the original researchers. To reduce participant fatigue, studies were typically administered using a computerized script in one of three packets, each contain…
Supplemental material
The complete replication materials and detailed reports of the original studies are available in the online supplement (https://osf.io/e8yma/).

## Sheet: PIPR_Transformations
PIPR	Study	Synopsis of study	Instructions for creating variables	Computation of the variables	Statistical procedure	Stata syntax for key test	SPSS syntax for key test
1	Moral Inversion	Moral Inversion Effect. A company that contributes to charity but then spends even more money promoting the contribution in advertisements not only nullifies its generous deed, but is perceived even more negatively than a company that makes no donation at all. Thus, even an objectively helpful act can provoke moral condemnation, so long as it suggests negative underlying traits such as insincerit…	Evaluations: Participants reported on 9-point scales whether they viewed the company as untrustworthy–trustworthy and manipulative-not manipulative. They further provided their moral evaluations of Farrell Incorporated on nine-point scales on the dimensions immoral-moral and bad-good	Good = (MI1_good + MI3_good) Moral = (MI1_moral + MI3_moral) Evaluations = (Good + Moral)/2	Independent Samples t-test	ttest Evaluation, by (condition1, condition3)	T-TEST GROUPS =mi_condition(3 1) /MISSING=ANALYSIS /VARIABLES=MI_moralgood /CRITERIA=CI(.95).
1	Intuitive Economics	Intuitive Economics Effect. Economic variables that are widely regarded as unfair are perceived as especially bad for the economy. Such a correlation raises the possibility that moral concerns about fairness irrationally influence perceptions of economic processes. In other words, aspects of free markets that seem unfair on moral grounds (e.g., replacing hardworking factory workers with automated…	Violations of fairness and economic consequences: Participants evaluated the 21 economic variables from the SAEE along two dimensions. Specifically, they indicated whether they viewed the economic variable as fair or unfair (1 = very fair, 7 = very unfair; *Note that in Condition 1 the scale endpoints are reversed, such that 1 = very unfair and 7 = very fair), and as good or bad for the economy (…	TaxesFair = (ie1_taxesf* + ie2_htxf) TaxesGood = (ie1_taxesg + ie2_htxg)	Pearson's correlation	pwcorr TaxesFair TaxesGood, sig	CORRELATIONS /VARIABLES= ie12comb_htxfair ie12comb_htxgood /PRINT=TWOTAIL NOSIG /MISSING=PAIRWISE. DESCRIPTIVES VARIABLES=ie12comb_htxfair ie12comb_htxgood /STATISTICS=MEAN STDDEV MIN MAX.
1	Burn in Hell	Burn-in-Hell Effect. Participants perceive corporate executives as more likely to burn in hell than members of social categories defined by antisocial behavior, such as vandals. This of course reflects incredibly negative assumptions about senior business leaders. “Vandals” is a social category defined by bad behavior; “corporate executive” is simply an organizational role. However, the assumed b…	Who will burn in hell?: Participants estimated the percentage of individuals from a variety of social categories who would burn in hell (given that hell exists). The categories were: social workers, drug dealers, shoplifters, non-handicapped people who park in the handicapped spot, top executives at big corporations, people who sell prescription pain killers to addicts, people who kick their dog …		Paired Sample t-test	ttest BIH_5_1_TEXT == BIH_9_1_TEXT	T-TEST PAIRS =BIH_executives WITH BIH_vandals (PAIRED)/CRITERIA=CI(.9500)/MISSING=ANALYSIS.
2	Presumption of Guilt Study	Presumption of Guilt Effect. For a company, failing to respond to accusations of misconduct leads to similar judgments as being investigated and found guilty. If companies accused of wrongdoing are simply assumed to be guilty until proven otherwise, this means that aggressive reputation management during a corporate crisis is imperative. Inaction or “no comment” responses to public accusations ma…	Company Evaluations: First, participants evaluated the Locks corporation on nine-point scales along the dimensions Bad-Good, Unethical-Ethical, Immoral-Moral, Irresponsible-Responsible, Deceitful-Honest, and Guilty-Innocent.	Good = (c1_good + c4_good) Ethical = (c1_ethical + c4_ethical) Moral = (c1_moral + c4_moral) Responsible = (c1_responsibl + c4_responsibl) Honest = (c1_honest + c4_honest) Innocent = (c1_innocent + c4_innocent) Companyevaluations = (Good + Ethical + Moral + Responsible + Honest + Innocent)/6	Independent Samples t-test	ttest Companyevaluations, by(Condition1, Condition4)	T-TEST GROUPS =presumption_condition(1 4)/MISSING=ANALYSIS/VARIABLES=PG_companyevaluation/CRITERIA=CI(.95).
2	The Moral Cliff	Moral Cliff Effect. A company that airbrushes the model in their skin cream advertisement to make her skin look perfect is seen as more dishonest, ill-intentioned, and deserving of punishment than a company that hires a model whose skin already looks perfect. This theoretically reflects inferences about underlying intentions and traits. In the two cases consumers have been equally misled by a per…	Accuracy: Participants were asked how accurately the company's advertisement portrayed the effectiveness of their skin cream (1= extremely inaccurately 7= extremely accurately) and whether the ad created a correct impression regarding the product (1= extremely incorrect 7= extremely correct). These items formed a reliable index in both the control and Photoshop conditions. Dishonesty. Three items…	GLmodel Order1 = (addishons + adfraud + adfalse*)/3 PSmodel Order1 = (ps_addishones + ps_adfraudul + ps_adfalse_A*)/3 GLmodel = (GLmodel Order1 + PSmodel Order 1)/2 PSmodel Order2 = (ps_addishones_A + ps_adfraud_A + ps_adfalse_B*)/3 GLmodel Order2 = (addishones_B + adfraudu + adfalse_C*)/3 PSmodel = (PSmodel Order2 + GLmodel Order 2)/2	Paired Sample t-test	ttest GLmodel == PSmodel	T-TEST PAIRS =mc_ps_dishonesty WITH mc_dishonesty (PAIRED)/CRITERIA=CI(.9500)/MISSING=ANALYSIS.
2	Bad Tipper Study	Bad Tipper Effect. A person who leaves the full tip entirely in pennies is judged more negatively than a person who leaves less money in bills, and tipping in pennies is seen as higher in informational value regarding character. Like the bigot-misanthrope effect described above, this provides rare direct evidence of the role of perceived informational value regarding character in moral judgments.…	Person judgments: To assess character-based judgments, participants were asked whether Jack was a disrespectful person, had a good moral conscience, was a good person, and was the type of person they would want as a friend (1 = Not at all, 7 = Definitely; *For the analyses, the items moral conscience, good person and close friend should be reverse scored such that higher scores indicated more neg…	Disrespect = (diresppers + disrpers) Moral_conscience = (gdmorlcons* + gdmrlconsc*) Close_friend = (closefrend* + clsefrend*) Good_person = (goodpers* + goodperst*) Personaljudgements = (Disrespect + Moral_conscience + Close_friend + Good_person)/4	Independent t-test samples	ttest Personaljudgements, by (Condition1, Condition2)	T-TEST GROUPS=tipper_condition(1 2)/MISSING=ANALYSIS/VARIABLES=tipper_personjudg/CRITERIA=CI(.95).
3	Higher Standard Effect	Higher Standard Effect. It is perceived as acceptable for a private company to give small (but not large) perks to its top executive. But for the leader of a charitable organization, even a small perk is seen as moral transgression. Thus, under some conditions a praiseworthy reputation and laudable goals can actually hurt an organization, by leading it to be held to a higher moral standard.	Candidate Evaluations: After reading the scenario, participants were asked whether a series of characteristics was more true of Lisa or Karen on a scale ranging from 1 (definitely Lisa) to 7 (definitely Karen). Participants rated the candidates in terms of their responsibility, moral character, selfishness, and willingness to act in the best interests of the organization. In the company condition…	More_resp = (c1moreresp + c3moreresp) More_stand = (c1moreupstan + c3moreupstan) Leader = (c1respleader + c3respleader) Best_int = (c1orgbintere + c3orgbintere) More_Self = (c1mresefish* + c3mresefish*) Invest = (c1invwith + c3invwith) Hire = (c1hirepre + c3hirepre) Companyevaluations = (More_resp + More_stand + Leader + Best_int + More_Self + Invest + Hire)/7 Char_response = (c4moreresp + c6more…	Independent t-test samples Independent t-test samples	ttest Companyevaluations, by (Condition1, Condition3) ttest Charityevaluations, by (Condition4, Condition6)	T-TEST GROUPS =standard_condition(3 1)/MISSING=ANALYSIS/VARIABLES=standard_evalu_7items/CRITERIA=CI(.95). T-TEST GROUPS =standard_condition(4 6)/MISSING=ANALYSIS/VARIABLES=standard_evalu_7items/CRITERIA=CI(.95)
3	Cold Hearted Prosociality Study	Cold-Hearted Prosociality Effect. A medical researcher who does experiments on animals is seen as engaging in more morally praiseworthy acts than a pet groomer, but also as a worse person. This effect emerges even in joint evaluation, with the two targets evaluated at the same time. Such act-person dissociations demonstrate that moral evaluations of acts and the agents who carry them out can dive…	Moral actions: Participants were asked “Whose actions make a greater moral contribution to the world?”, “Whose actions benefit society more?”, “Whose job is more morally praiseworthy?”, and “Whose job duties make a greater moral contribution to society? ” (1 = definitely Karen, 7 = definitely Lisa; *reserve coded in Condition Lisa). Items were scored and aggregated so that lower numbers reflected…	Benefit_society = (benefitsoc* + actbftsoc) Moral_contribution = (mrlcontr* + mrlcontr_A) Moral_praise = (mrlpraisew* + mrlpraisew_A) World_contribution = (actmrlcont* + actmrlcont_A) Actions = (Benefit_society + Moral_contribution + Moral_praise + World_contribution)/4 Trait_1 = (traits_1 + traits_1_A) Trait_2 = (traits_2 + traits_2_A*) Trait_3 = (traits_3 + traits_3_A*) Trait_4 = (traits_4 + tr…	Paired samples t-test	ttest Actions == Traits	T-TEST PAIRS =cold_moral WITH cold_traits (PAIRED)/CRITERIA=CI(.9500)/MISSING=ANALYSIS.
3	Bigot-Misanthrope Study	Bigot-Misanthrope Effect. Participants judge a manager who selectively mistreats racial minorities as a more blameworthy person than a manager who mistreats all of his employees. This supports the hypothesis that the informational value regarding character provided by patterns of behavior plays a more important role in moral judgments than aggregating harmful vs. helpful acts.	Person judgments: To assess character-based judgments, participants were asked whether John or Robert was the more immoral and blameworthy person. Responses were coded so that lower numbers reflected relatively greater condemnation of the bigot’s moral character.	Blameworthy = (whoblamew + moremrblm) More_immoral = (moreimm + whomoreimm) Personal Judgements = (Blameworthy + More_immoral)/2	Paired Samples t-test	ttest Person_Judgements == Bigot_Misanthrope (Results for the key dependent variable are tested against the scale midpoint of 4 - "Bigot_Misanthrope")	T-TEST /TESTVAL=4/MISSING=ANALYSIS/VARIABLES=bigot_personjudge/CRITERIA=CI(.95).
3	Belief-Act Inconsistency Study	Belief-Act Inconsistency Effect. An animal rights activist who is caught hunting is seen as an untrustworthy and bad person, even by participants who think hunting is morally acceptable. This reflects person centered morality: an act seen as morally permissible in-and-of itself nonetheless provokes moral opprobrium due to its inconsistency with the agent's stated beliefs.	Moral blame: Participants were asked how morally blameworthy or morally praiseworthy they found Bob as a person on a Likert scale ranging from -5 (Extremely Blameworthy) to +5 (Extremely Praiseworthy).	Blameworthy = (mrlblmw + blamew)	Independent Samples t-test	ttest Blameworthy, by (Condition1, Condition3)	T-TEST GROUPS =belief_condition(3 1)/MISSING=ANALYSIS/VARIABLES=beliefact_mrlblmw_rec/CRITERIA=CI(.95).

## Sheet: PIPR_1
Study	Variable_Name	Question	Additional details	Variable_Coding
General_Information	datacollection	lab collecting data	Lab which collected the data	0 - Original Study data collection; 1 - Aaron Sackett University of St. Thomas; 2 - Alexandra Mislin American University; 4 - David Tannenbaum University of Chicago; 5 - Daniel Storage University of Illinois at Urbana-Champaign; 6 - Adam Hahn University of Cologne; 7 - Nicole Legate Illinois Institute of Technology; 8 - INSEAD Sorbonne Lab (data collected from an online pool of students from vari…
General_Information	mod1US	US vs. Non-US sample	Location of sample	0 - non-US sample (not located in US); 1 - US-sample (located in US)
General_Information	mod2poptype	Subject Population (Type)	Demographic characteristics of the population	0 - General population; 1 - Students (undergraduate); 2 - Students (graduate); 3 - Students (undergraduate & graduate); 4 - MBA; 5 - mix students & general population;
General_Information	mod2popmajor	Subject Population (Major)	Educational background of the Population	1 - business; 2 - psychology; 3 - mix of majors; 4 - no single major, includes general population
General_Information	mod3location_moralinv	Moral Inversion: Original location vs. different	denotes whether the data was collected in original location or different location	0 - not original study location; 1 - original study location
General_Information	mod3location_intecon	Intuitive Economics: Original location vs. different	denotes whether the data was collected in original location or different location	0 - not original study location; 1 - original study location
General_Information	mod3location_burn	Burn in Hell: Original location vs. different	denotes whether the data was collected in original location or different location	0 - not original study location; 1 - original study location
General_Information	mod4onlnlab	Data collected online / lab	How the data was collected	0 - Online; 1 - Lab
General_Information	bih_order	study order for Burn in Hell in PIPR Project Study Packet 1	Order in which the study was presented
General_Information	mi_order	study order for moral inversion in PIPR Project Study Packet 1	Order in which the study was presented
General_Information	ie_order	study order for intuitive economics in PIPR Project Study Packet 1	Order in which the study was presented
General_Information	subjectoverall	subject across all data collections
General_Information	subjectinDC	subject within the data collection
General_Information	subjectid	Id in lab / id in mturk
General_Information	ResponseID	Response ID	ID of survey
General_Information	startdate	Start Date	Time survey was started
General_Information	enddate	End Date	Time survey ended
General_Information	ordernumber		order number
General_Information	order1	Randomizer. 1. Please click next to begin	Randomized participant into condition which displayed the study material in a different order - used to assess order effect.
General_Information	order2	Randomizer. 2. Please click next to begin	Randomized participant into condition which displayed the study material in a different order - used to assess order effect.
General_Information	order3	Randomizer. 3. Please click next to begin	Randomized participant into condition which displayed the study material in a different order - used to assess order effect.
General_Information	order4	Randomizer. 4. Please click next to begin	Randomized participant into condition which displayed the study material in a different order - used to assess order effect.
General_Information	order5	Randomizer. 5. Please click next to begin	Randomized participant into condition which displayed the study material in a different order - used to assess order effect.
General_Information	order6	Randomizer. 6. Please click next to begin	Randomized participant into condition which displayed the study material in a different order - used to assess order effect.
General_Information	surveynumber
General_Information	random
Intuitive_Economics	ie_condition	Intuitive_Economics_1	This is the variable which denotes the condition the participant was in.	1 - ie condition 1; 2 ie condition 2
Intuitive_Economics	ie1_taxesf	Are high taxes fair or unfair?		1 - Very Fair - 4 - Neutral - 7 - Very Unfair
Intuitive_Economics	ie1_taxesg	Are high taxes good or bad for the economy?		1 - Very Bad - 4 - Neutral - 7 - Very Good
Intuitive_Economics	ie1_deficitf	Is the federal deficit fair or unfair?		1 - Very Fair - 4 - Neutral - 7 - Very Unfair
Intuitive_Economics	ie1_defg	Is the federal deficit good or bad for the economy?		1 - Very Bad - 4 - Neutral - 7 - Very Good
Intuitive_Economics	ie1_frnaidf	Is foreign aid fair or unfair?		1 - Very Fair - 4 - Neutral - 7 - Very Unfair
Intuitive_Economics	ie1_frnaidg	Is foreign aid good or bad for the economy?		1 - Very Bad - 4 - Neutral - 7 - Very Good
Intuitive_Economics	ie1_womanwff	Is the entrance of women into the workforce fair or unfair?		1 - Very Fair - 4 - Neutral - 7 - Very Unfair
Intuitive_Economics	ie1_womanwfg	Is the entrance of women into the workforce good or bad for the economy?		1 - Very Bad - 4 - Neutral - 7 - Very Good
Intuitive_Economics	ie1_techf	Is the increased use of technology in the workplace fair or unfair?		1 - Very Fair - 4 - Neutral - 7 - Very Unfair
Intuitive_Economics	ie1_techg	Is the increased use of technology in the workplace good or bad for the economy?		1 - Very Bad - 4 - Neutral - 7 - Very Good
Intuitive_Economics	ie1_tradeagf	Are trade agreements between the U.S. and other countries fair or unfair?		1 - Very Fair - 4 - Neutral - 7 - Very Unfair
Intuitive_Economics	ie1_tradeagg	Are trade agreements between the U.S. and other countries good or bad for the economy?		1 - Very Bad - 4 - Neutral - 7 - Very Good
Intuitive_Economics	ie1_downsf	Is companies downsizing fair or unfair?		1 - Very Fair - 4 - Neutral - 7 - Very Unfair
Intuitive_Economics	ie1_downsg	Is companies downsizing good or bad for the economy?		1 - Very Bad - 4 - Neutral - 7 - Very Good
Intuitive_Economics	ie1_trainf	Is companies not investing in education and job training fair or unfair?		1 - Very Fair - 4 - Neutral - 7 - Very Unfair
Intuitive_Economics	ie1_traing	Is companies not investing in education and job training good or bad for the economy?		1 - Very Bad - 4 - Neutral - 7 - Very Good
Intuitive_Economics	ie1_taxcutf	Are tax cuts fair or unfair?		1 - Very Fair - 4 - Neutral - 7 - Very Unfair
Intuitive_Economics	ie1_taxcutg	Are tax cuts good or bad for the economy?		1 - Very Bad - 4 - Neutral - 7 - Very Good
Intuitive_Economics	ie1_busprodf	Is a lack of business productivity fair or unfair?		1 - Very Fair - 4 - Neutral - 7 - Very Unfair
Intuitive_Economics	ie1_busprodg	Is a lack of business productivity good or bad for the economy?		1 - Very Bad - 4 - Neutral - 7 - Very Good
Intuitive_Economics	ie1_tecdispf	Is technology displacing workers fair or unfair?		1 - Very Fair - 4 - Neutral - 7 - Very Unfair
Intuitive_Economics	ie1_techdispg	Is technology displacing workers good or bad for the economy?		1 - Very Bad - 4 - Neutral - 7 - Very Good
Intuitive_Economics	ie1_overseasf	Is companies sending jobs overseas fair or unfair?		1 - Very Fair - 4 - Neutral - 7 - Very Unfair
Intuitive_Economics	ie1_overseasg	Is companies sending jobs overseas good or bad for the economy?		1 - Very Bad - 4 - Neutral - 7 - Very Good
Intuitive_Economics	ie1_savingf	Is people not saving their money fair or unfair?		1 - Very Fair - 4 - Neutral - 7 - Very Unfair
Intuitive_Economics	ie1_savingg	Is people not saving their money good or bad for the economy?		1 - Very Bad - 4 - Neutral - 7 - Very Good
Intuitive_Economics	ie1_profitf	Are high business profits fair or unfair?		1 - Very Fair - 4 - Neutral - 7 - Very Unfair
Intuitive_Economics	ie1_prfitg	Are high business profits good or bad for the economy?		1 - Very Bad - 4 - Neutral - 7 - Very Good
Intuitive_Economics	ie1_salrytopf	Are the salaries of (top) corporate executives fair or unfair?		1 - Very Fair - 4 - Neutral - 7 - Very Unfair
Intuitive_Economics	ie1_slrytopg	Are the salaries of (top) corporate executives good or bad for the economy?		1 - Very Bad - 4 - Neutral - 7 - Very Good
Intuitive_Economics	ie1_affactf	Is affirmative action fair or unfair?		1 - Very Fair - 4 - Neutral - 7 - Very Unfair
Intuitive_Economics	ie1_affactg	Is affirmative action good or bad for the economy?		1 - Very Bad - 4 - Neutral - 7 - Very Good
Intuitive_Economics	ie1_hardwrkf	Is people not valuing hard work fair or unfair?		1 - Very Fair - 4 - Neutral - 7 - Very Unfair
Intuitive_Economics	ie1_hrdwrkg	Is people not valuing hard work good or bad for the economy?		1 - Very Bad - 4 - Neutral - 7 - Very Good
Intuitive_Economics	ie1_govtregf	Is government regulation of business fair or unfair?		1 - Very Fair - 4 - Neutral - 7 - Very Unfair
Intuitive_Economics	ie1_govtregg	Is government regulation of business good or bad for the economy?		1 - Very Bad - 4 - Neutral - 7 - Very Good
Intuitive_Economics	ie1_immigf	Are illegal immigrants fair or unfair?		1 - Very Fair - 4 - Neutral - 7 - Very Unfair
Intuitive_Economics	ie1_immg	Are illegal immigrants good or bad for the economy?		1 - Very Bad - 4 - Neutral - 7 - Very Good
Intuitive_Economics	ie1_taxbrkf	Are tax breaks for business fair or unfair?		1 - Very Fair - 4 - Neutral - 7 - Very Unfair
Intuitive_Economics	ie1_txbrkg	Are tax breaks for business good or bad for the economy?		1 - Very Bad - 4 - Neutral - 7 - Very Good
Intuitive_Economics	ie1_wlfref	Is welfare fair or unfair?		1 - Very Fair - 4 - Neutral - 7 - Very Unfair
Intuitive_Economics	ie1_wlfrg	Is welfare good or bad for the economy?		1 - Very Bad - 4 - Neutral - 7 - Very Good
Intuitive_Economics	ie2_htxf	Are high taxes fair or unfair?		1 - Very Unfair - 4 - Neutral - 7 - Very Fair
Intuitive_Economics	ie2_htxg	Are high taxes good or bad for the economy?		1 - Very Bad - 4 - Neutral - 7 - Very Good
Intuitive_Economics	ie2_defctf	Is the federal deficit fair or unfair?		1 - Very Unfair - 4 - Neutral - 7 - Very Fair
Intuitive_Economics	ie2_defctg	Is the federal deficit good or bad for the economy?		1 - Very Bad - 4 - Neutral - 7 - Very Good
Intuitive_Economics	ie2_frnaidf	Is foreign aid fair or unfair?		1 - Very Unfair - 4 - Neutral - 7 - Very Fair
Intuitive_Economics	ie2_frnaidg	Is foreign aid good or bad for the economy?		1 - Very Bad - 4 - Neutral - 7 - Very Good
Intuitive_Economics	ie2_womnf	Is the entrance of women into the workforce fair or unfair?		1 - Very Unfair - 4 - Neutral - 7 - Very Fair
Intuitive_Economics	ie2_wmng	Is the entrance of women into the workforce good or bad for the economy?		1 - Very Bad - 4 - Neutral - 7 - Very Good
Intuitive_Economics	ie2_techwf	Is the increased use of technology in the workplace fair or unfair?		1 - Very Unfair - 4 - Neutral - 7 - Very Fair
Intuitive_Economics	ie2_techwg	Is the increased use of technology in the workplace good or bad for the economy?		1 - Very Bad - 4 - Neutral - 7 - Very Good
Intuitive_Economics	ie2_tradeagf	Are trade agreements between the U.S. and other countries fair or unfair?		1 - Very Unfair - 4 - Neutral - 7 - Very Fair
Intuitive_Economics	ie2_trdeagg	Are trade agreements between the U.S. and other countries good or bad for the economy?		1 - Very Bad - 4 - Neutral - 7 - Very Good
Intuitive_Economics	ie2_downsf	Is companies downsizing fair or unfair?		1 - Very Unfair - 4 - Neutral - 7 - Very Fair
Intuitive_Economics	ie2_downsg	Is companies downsizing good or bad for the economy?		1 - Very Bad - 4 - Neutral - 7 - Very Good
Intuitive_Economics	ie2_trainf	Is companies not investing in education and job training fair or unfair?		1 - Very Unfair - 4 - Neutral - 7 - Very Fair
Intuitive_Economics	ie2_traing	Is companies not investing in education and job training good or bad for the economy?		1 - Very Bad - 4 - Neutral - 7 - Very Good
Intuitive_Economics	ie2_taxcutf	Are tax cuts fair or unfair?		1 - Very Unfair - 4 - Neutral - 7 - Very Fair
Intuitive_Economics	ie2_taxcutg	Are tax cuts good or bad for the economy?		1 - Very Bad - 4 - Neutral - 7 - Very Good
Intuitive_Economics	ie2_busprodf	Is a lack of business productivity fair or unfair?		1 - Very Unfair - 4 - Neutral - 7 - Very Fair
Intuitive_Economics	ie2_busprodg	Is a lack of business productivity good or bad for the economy?		1 - Very Bad - 4 - Neutral - 7 - Very Good
Intuitive_Economics	ie2_techdispf	Is technology displacing workers fair or unfair?		1 - Very Unfair - 4 - Neutral - 7 - Very Fair
Intuitive_Economics	ie2_techdispg	Is technology displacing workers good or bad for the economy?		1 - Very Bad - 4 - Neutral - 7 - Very Good
Intuitive_Economics	ie2_jbovseasf	Is companies sending jobs overseas fair or unfair?		1 - Very Unfair - 4 - Neutral - 7 - Very Fair
Intuitive_Economics	ie2_joboverg	Is companies sending jobs overseas good or bad for the economy?		1 - Very Bad - 4 - Neutral - 7 - Very Good
Intuitive_Economics	ie2_savf	Is people not saving their money fair or unfair?		1 - Very Unfair - 4 - Neutral - 7 - Very Fair
Intuitive_Economics	ie2_savg	Is people not saving their money good or bad for the economy?		1 - Very Bad - 4 - Neutral - 7 - Very Good
Intuitive_Economics	ie2_profitf	Are high business profits fair or unfair?		1 - Very Unfair - 4 - Neutral - 7 - Very Fair
Intuitive_Economics	ie2_profitg	Are high business profits good or bad for the economy?		1 - Very Bad - 4 - Neutral - 7 - Very Good
Intuitive_Economics	ie2_slrytopf	Are the salaries of (top) corporate executives fair or unfair?		1 - Very Unfair - 4 - Neutral - 7 - Very Fair
Intuitive_Economics	ie2_slrytopg	Are the salaries of (top) corporate executives good or bad for the economy?		1 - Very Bad - 4 - Neutral - 7 - Very Good
Intuitive_Economics	ie2_affactf	Is affirmative action fair or unfair?		1 - Very Unfair - 4 - Neutral - 7 - Very Fair
Intuitive_Economics	ie2_affactg	Is affirmative action good or bad for the economy?		1 - Very Bad - 4 - Neutral - 7 - Very Good
Intuitive_Economics	ie2_hrdwrkf	Is people not valuing hard work fair or unfair?		1 - Very Unfair - 4 - Neutral - 7 - Very Fair
Intuitive_Economics	ie2_hrdwrkg	Is people not valuing hard work good or bad for the economy?		1 - Very Bad - 4 - Neutral - 7 - Very Good
Intuitive_Economics	ie2_govregf	Is government regulation of business fair or unfair?		1 - Very Unfair - 4 - Neutral - 7 - Very Fair
Intuitive_Economics	ie2_govregg	Is government regulation of business good or bad for the economy?		1 - Very Bad - 4 - Neutral - 7 - Very Good
Intuitive_Economics	ie2_immf	Are illegal immigrants fair or unfair?		1 - Very Unfair - 4 - Neutral - 7 - Very Fair
Intuitive_Economics	ie2_immg	Are illegal immigrants good or bad for the economy?		1 - Very Bad - 4 - Neutral - 7 - Very Good
Intuitive_Economics	ie2_txbrkf	Are tax breaks for business fair or unfair?		1 - Very Unfair - 4 - Neutral - 7 - Very Fair
Intuitive_Economics	ie2_txbrkg	Are tax breaks for business good or bad for the economy?		1 - Very Bad - 4 - Neutral - 7 - Very Good
Intuitive_Economics	ie2_wlff	Is welfare fair or unfair?		1 - Very Unfair - 4 - Neutral - 7 - Very Fair
Intuitive_Economics	ie2_wlfg	Is welfare good or bad for the economy?		1 - Very Bad - 4 - Neutral - 7 - Very Good
Burn_In_Hell	Burn_In_Hell	Assume for a moment that hell exists. What percentage of people in the following categories would go to hell when they die?		Instructions
Burn_In_Hell	BIH_socialworkers	Social Workers		Text_Entry: Percentage (0 - 100%)
Burn_In_Hell	BIH_dealers	Drug Dealers		Text_Entry: Percentage (0 - 100%)
Burn_In_Hell	BIH_shoplifters	Shoplifters		Text_Entry: Percentage (0 - 100%)
Burn_In_Hell	BIH_parkhandicapped	Non-handicapped people who park in the handicapped spot		Text_Entry: Percentage (0 - 100%)
Burn_In_Hell	BIH_executives	Top Executives at big corporations		Text_Entry: Percentage (0 - 100%)
Burn_In_Hell	BIH_prescription	People who sell prescription painkillers to addicts		Text_Entry: Percentage (0 - 100%)
Burn_In_Hell	BIH_dogs	People who kick their dogs when they have a bad day		Text_Entry: Percentage (0 - 100%)
Burn_In_Hell	BIG_carthieves	Car Thieves		Text_Entry: Percentage (0 - 100%)
Burn_In_Hell	BIH_vandals	Vandals who spray graffiti on public property		Text_Entry: Percentage (0 - 100%)
Moral_Inversion	MI1c_MI_null	Farrell Incorporated is a multibillion dollar home furnishing company. Farrell Incorporated is:	Condition_Moral_Inversion_Null	Instructions
Moral_Inversion	MI1_notmanip	Not-Manipulative?		1 - Manipulative -- 9 Not-Manipulative
Moral_Inversion	MI1_trustworth	Trustworthy?		1 - Untrustworthy -- 9 Trustworthy
Moral_Inversion	MI1_good	Good?		1 - Bad -- 9 Good
Moral_Inversion	MI1_moral	Moral?		1 - Immoral -- 9 Moral
Moral_Inversion	MI2_c_MI_donat	Farrell Incorporated is a multibillion dollar home furnishing company. Recently the company donated 200,000 dollars to a charity for cancer research. Farrell Incorporated is:	Condition_Moral_Inversion_Donate	Instructions
Moral_Inversion	MI2_notmanip	Not-Manipulative?		1 - Manipulative -- 9 Not-Manipulative
Moral_Inversion	MI2_trustworth	Trustworthy?		1 - Untrustworthy -- 9 Trustworthy
Moral_Inversion	MI2_good	Good?		1 - Bad -- 9 Good
Moral_Inversion	MI2_moral	Moral?		1 - Immoral -- 9 Moral
Moral_Inversion	MI3_c_MI_wrst	Farrell Incorporated is a multibillion dollar home furnishing company. Recently the company donated 200,000 dollars to a charity for cancer research. The company then spent 2 million dollars on an advertising campaign about its donation for cancer research. Farrell Incorporated is:	Condition_Moral_Inversion_Worst	Instructions
Moral_Inversion	MI3_notmanip	Not-Manipulative?		1 - Manipulative -- 9 Not-Manipulative
Moral_Inversion	MI3_trustworth	Trustworthy?		1 - Untrustworthy -- 9 Trustworthy
Moral_Inversion	MI3_good	Good?		1 - Bad -- 9 Good
Moral_Inversion	MI3_moral	Moral?		1 - Immoral -- 9 Moral
Moral_Inversion	MI4_c_Mifurnit	Farrell Incorporated is a multibillion. dollar home furnishing company. Recently the company donated 200,000 dollars to a charity for cancer research. The company also spent 2 million dollars on an advertising campaign about its home furnishings. Farrell Incorporated is:	Condition_Moral_Inversion_Furniture	Instructions
Moral_Inversion	MI4_notmanip	Not-Manipulative?		1 - Manipulative -- 9 Not-Manipulative
Moral_Inversion	MI4_trustworth	Trustworthy?		1 - Untrustworthy -- 9 Trustworthy
Moral_Inversion	MI4_good	Good?		1 - Bad -- 9 Good
Moral_Inversion	MI4_moral	Moral?		1 - Immoral -- 9 Moral
Moral_Inversion	poltclid	Please rate your political ideology on the following scale.		1 - Strong left Wing - 7 - Strong Right Wing
Moral_Inversion	gender	Your gender is:		1 - Male - 2 Female
Moral_Inversion	yearbirth	What year were you born in?		Text_Entry
Moral_Inversion	countrybir	List of Countries where the participant may be born		1 - Afghanistan:2 - Albania:3 - Algeria:4 - Andorra:5 - Angola:6 - Antigua and Barbuda:7 - Argenti:8 - Aruba:9 - Australia:10 - Austria:11 - Azerbaijan:12 - Bahamas:13 - Bahrain:14 - Bangladesh:15 - Barbados:16 - Belarus:17 - Belgium:18 - Belize:19 - Benin:20 - Bhutan:21 - Bolivia:22 - Bosnia and Herzegovi:23 - Botswa:24 - Brazil:25 - Brunei :26 - Bulgaria:27 - Burki Faso:28 - Burundi:29 - Cambod…
Moral_Inversion	englishexp	The educational level of your most highly educated parent is:		Text_Entry
Moral_Inversion	ethnicity	Your ethnicity is:		1 - White - 2 Asia - 3 - Latino - 4 - Black - 5- Indian - 6 - Other
Moral_Inversion	parented	The educational level of your most highly educated parent is:		1 - No formal education - 2 - Completely primary/elementary school - 3 - Completed secondary school/high school - 4 - Some University/College - 5 - Completed University/College degree - 6 - Completed advanced degree
General_Information	befstudies	Before today, how many research studies had you / participated in?		Text_Entry
General_Information	thissurvb	Had you taken any of the studies you just participated in before today?		1 - Yes - 2 - No
General_Information	ifyes	If the answer to the previous question is 'Yes', please describe the study.		Text_Entry
General_Information	citytown	What city or town do you live in?		Text_Entry
General_Information	postalcode	What postal code do you live in?		Text_Entry
General_Information	honestansw	Did you read the study materials carefully? Please be honest, this will not affect any compensation that you may be getting in return for participating in this study.		1 - Yes - 2 - No
General_Information	familyinc	My family's yearly income is about: (specify in / US $)		Text_Entry
General_Information	mturkhowm	Approximately how many surveys have you done on Mturk before?
General_Information	Q122	You have completed the study. We thank you again for participating. Purpose behind these surveys: The survey that asked you to guess the likelihood of various groups going to hell assessed moral evaluations of corporate executives. Both anecdotal and empirical evidence suggests that top corporate executives are a resented group. Therefore, participants were asked to indicate the percentage of top…	Debrief
General_Information	Q137	Please specify the following confirmation code in appropriate box on your Mturk webpage:	Mturk Confirmation Code
General_Information	mturkid	Please enter your Mturk ID in the box below and click next to exit the survey.
General_Information	LocationLatitude	Location Latitude	Latitude
General_Information	LocationLongitude	Location Longitude	Longitude
General_Information	LocationAccuracy	Location Accuracy	Accuracy	Location Accuracy represents a radius in meters from the indicated longitude and latitude in which the participant is likely located.

## Sheet: PIPR_2
Study	Variable_Name	Question	Additional details	Variable_Coding
General_Information	datacollection	lab collecting data	Lab which collected the data	0 - Original Study data collection; 1 - Aaron Sackett University of St. Thomas; 2 - Alexandra Mislin American University; 4 - David Tannenbaum University of Chicago; 5 - Daniel Storage University of Illinois at Urbana-Champaign; 6 - Adam Hahn University of Cologne; 7 - Nicole Legate Illinois Institute of Technology; 8 - INSEAD Sorbonne Lab (data collected from an online pool of students from vari…
General_Information	mod1US	US vs. Non-US sample	Location of sample	0 - non-US sample (not located in US); 1 - US-sample (located in US)
General_Information	mod2poptype	Subject Population (Type)	Demographic characteristics of the Population	0 - General population; 1 - Students (undergraduate); 2 - Students (graduate); 3 - Students (undergraduate & graduate); 4 - MBA; 5 - mix students & general population;
General_Information	mod2popmajor	Subject Population (Major)	Educational background of the Population	1 - business; 2 - psychology; 3 - mix of majors; 4 - no single major, includes general population
General_Information	mod3location_presumption	Presumption_of_Guilt: Original location vs. different	denotes whether the data was collected in original location or different location	0 - not original study location; 1 - original study location
General_Information	mod3location_moralcliff	Moral_Cliff: Original location vs. different	denotes whether the data was collected in original location or different location	0 - not original study location; 1 - original study location
General_Information	mod3location_badtipper	Bad_Tipper: Original location vs. different	denotes whether the data was collected in original location or different location	0 - not original study location; 1 - original study location
General_Information	mod4onlnlab	Data collected online / lab	How the data was collected	0 - Online; 1 - Lab
General_Information	pog_order	study order for Presumption of Guilt in PIPR Project Study Packet 2	Order in which the study was presented
General_Information	moc_order	study order for Moral Cliff in PIPR Project Study Packet 2	Order in which the study was presented
General_Information	badt_order	study order for Bad Tipper in PIPR Project Study Packet 2	Order in which the study was presented
General_Information	subjectoverall	subject across all data collections
General_Information	subjectindc	subject within the data collection
General_Information	surveynumber	Id in lab / id in mturk
General_Information	randomcode
General_Information	ResponseID	Response ID	ID of survey
General_Information	StartDate	Start Date	Time survey was started
General_Information	EndDate	End Date	Time survey ended
General_Information	id
General_Information	ordernumber	Many thanks for participating! In this study, you will be taking three separate one page surveys. Each page contains questions relating to exactly one survey. Once you have answered all the questions related to a particular survey, you may move on to the next survey by clicking the button at the bottom right hand corner of the page. Your participation will take approximately 15 minutes. This stud…	Consent
Moral Cliff	order1	Randomizer. 1. Please click next to begin	Randomized participant into condition which displayed the study material in a different order - used to assess order effect.
Moral Cliff	order2	Randomizer. 2. Please click next to begin	Randomized participant into condition which displayed the study material in a different order - used to assess order effect.
Moral Cliff	order3	Randomizer. 3. Please click next to begin	Randomized participant into condition which displayed the study material in a different order - used to assess order effect.
Moral Cliff	order4	Randomizer. 4. Please click next to begin	Randomized participant into condition which displayed the study material in a different order - used to assess order effect.
Moral Cliff	order5	Randomizer. 5. Please click next to begin	Randomized participant into condition which displayed the study material in a different order - used to assess order effect.
Moral Cliff	order6	Randomizer. 6. Please click next to begin	Randomized participant into condition which displayed the study material in a different order - used to assess order effect.
Moral Cliff	moral_condition	Condition	1 - C1: glmodel 1st, psmodel 2nd; 2 - C2: psmodel 1st, glmodel 2nd
Moral Cliff	glmodel	Part 1: A cosmetics company hires a model to appear in an advertisement for their skin cream. She is one in a million in terms of the beauty of her skin. The skin cream advertisement with the model appears in magazines and on billboards all over the world.	Condition- No Photoshop - Control
Moral Cliff	effectiven	How accurately or inaccurately does the company's advertisement portray the effectiveness of their skin cream?		1 - Extremely Inaccurately -- 7 - Extremely Accurately
Moral Cliff	correctimp	Does the company's advertisement create a correct impression of how well their skin cream works?		1 - Extremely Incorrect -- 7 - Extremely Correct
Moral Cliff	addishons	Is this advertisement dishonest?		1 - Not at all Dishonest -- 7 - Extremely Dishonest
Moral Cliff	adfraud	Is this advertisement fraudulent?		1 - Not at all Fraudulent -- 7 - Extremely Fraudulent
Moral Cliff	adfalse	Is this a case of false advertising?		1 - Extremely False Advertising -- 7 - Extremely Truthful Advertising
Moral Cliff	adbanned	Should this advertisement be banned?		1 - Extremely Not -- 7 - Extremely Yes
Moral Cliff	compfined	Should the company be fined money for running this ad?		1 - Extremely Not -- 7 - Extremely Yes
Moral Cliff	intentmisr	Did the company intentionally misrepresent their product to consumers?		1 - Extremely Not -- 7 - Extremely Yes
Moral Cliff	justtoself	How easy or difficult is it for the company to justify their behavior to themselves as legitimate?		1 - Extremely Difficult -- 7 - Extremely Easy
Moral Cliff	psmodel	Part 2: A cosmetics company hires a model to appear in an advertisement for their skin cream. She is one in a thousand in terms of the beauty of her skin. An artist who works for the cosmetics company then uses Photoshop to make her skin appear one in a million in terms of beauty. The skin cream advertisement with the model appears in magazines and on billboards all over the world.	Condition - Photoshop	1 - glmodel 1st, psmodel 2nd; 2 - C2: psmodel 1st, glmodel 2nd
Moral Cliff	ps_creameffec	How accurately or inaccurately does the company's advertisement portray the effectiveness of their skin cream?		1 - Extremely Inaccurately -- 7 - Extremely Accurately
Moral Cliff	ps_correctimp_A	Does the company's advertisement create a correct impression of how well their skin cream works?		1 - Extremely Incorrect -- 7 - Extremely Correct
Moral Cliff	ps_addishones	Is this advertisement dishonest?		1 - Not at all Dishonest -- 7 - Extremely Dishonest
Moral Cliff	ps_adfraudul	Is this advertisement fraudulent?		1 - Not at all Fraudulent -- 7 - Extremely Fraudulent
Moral Cliff	ps_adfalse_A	Is this a case of false advertising?		1 - Extremely False Advertising -- 7 - Extremely Truthful Advertising
Moral Cliff	ps_adbanned_A	Should this advertisement be banned?		1 - Extremely Not -- 7 - Extremely Yes
Moral Cliff	ps_compfined_A	Should the company be fined money for running this ad?		1 - Extremely Not -- 7 - Extremely Yes
Moral Cliff	ps_intentmisr_A	Did the company intentionally misrepresent their product to consumers?		1 - Extremely Not -- 7 - Extremely Yes
Moral Cliff	ps_justoself	How easy or difficult is it for the company to justify their behavior to themselves as legitimate?		1 - Extremely Difficult -- 7 - Extremely Easy
Moral Cliff	psmodel_A	Part 1: A cosmetics company hires a model to appear in an advertisement for their skin cream. She is one in a thousand in terms of the beauty of her skin. An artist who works for the cosmetics company then uses Photoshop to make her skin appear one in a million in terms of beauty. The skin cream advertisement with the model appears in magazines and on billboards all over the world.	Condition - Photoshop	Instructions
Moral Cliff	ps_creameffec_A	How accurately or inaccurately does the company's advertisement portray the effectiveness of their skin cream?		1 - Extremely Inaccurately -- 7 - Extremely Accurately
Moral Cliff	ps_correctimp_B	Does the company's advertisement create a correct impression of how well their skin cream works?		1 - Extremely Incorrect -- 7 - Extremely Correct
Moral Cliff	ps_addishones_A	Is this advertisement dishonest?		1 - Not at all Dishonest -- 7 - Extremely Dishonest
Moral Cliff	ps_adfraud_A	Is this advertisement fraudulent?		1 - Not at all Fraudulent -- 7 - Extremely Fraudulent
Moral Cliff	ps_adfalse_B	Is this a case of false advertising?		1 - Extremely False Advertising -- 7 - Extremely Truthful Advertising
Moral Cliff	ps_adbanned_B	Should this advertisement be banned?		1 - Extremely Not -- 7 - Extremely Yes
Moral Cliff	ps_compfined_B	Should the company be fined money for running this ad?		1 - Extremely Not -- 7 - Extremely Yes
Moral Cliff	ps_intentmisr_B	Did the company intentionally misrepresent their product to consumers?		1 - Extremely Not -- 7 - Extremely Yes
Moral Cliff	ps_justtoself_A	How easy or difficult is it for the company to justify their behavior to themselves as legitimate?		1 - Extremely Difficult -- 7 - Extremely Easy
Moral Cliff	glmodel_A	Part 2 A cosmetics company hires a model to appear in an advertisement for their skin cream. She is one in a million in terms of the beauty of her skin. The skin cream advertisement with the model appears in magazines and on billboards all over the world.	Condition- No Photoshop - Control
Moral Cliff	creameffec_B	How accurately or inaccurately does the company's advertisement portray the effectiveness of their skin cream?		1 - Extremely Inaccurately -- 7 - Extremely Accurately
Moral Cliff	correctimp_C	Does the company's advertisement create a correct impression of how well their skin cream works?		1 - Extremely Incorrect -- 7 - Extremely Correct
Moral Cliff	addishones_B	Is this advertisement dishonest?		1 - Not at all Dishonest -- 7 - Extremely Dishonest
Moral Cliff	adfraudu	Is this advertisement fraudulent?		1 - Not at all Fraudulent -- 7 - Extremely Fraudulent
Moral Cliff	adfalse_C	Is this a case of false advertising?		1 - Extremely False Advertising -- 7 - Extremely Truthful Advertising
Moral Cliff	adbanned_C	Should this advertisement be banned?		1 - Extremely Not -- 7 - Extremely Yes
Moral Cliff	compfined_C	Should the company be fined money for running this ad?		1 - Extremely Not -- 7 - Extremely Yes
Moral Cliff	intentmisr_C	Did the company intentionally misrepresent their product to consumers?		1 - Extremely Not -- 7 - Extremely Yes
Moral Cliff	justtoself_B	How easy or difficult is it for the company to justify their behavior to themselves as legitimate?		1 - Extremely Difficult -- 7 - Extremely Easy
Bad Tipper	tipper_condition	This is the variable which denotes the condition the participant was in.		C1: pennies C2: less tip
Bad Tipper	c_pennies	instructions: We would now like you to read about a person named Jack. Jack is eating dinner at a restaurant. The expected gratuity for his bill would be approximately $15. Satisfied with his meal and service, Jack places a large bag of pennies on the table (totaling to $15) before he leaves.	Condition - Pennies	Instructions
Bad Tipper	diresppers	Do you think that Jack is probably a disrespectful person?		1 - Not at All -- 7 - Definitely
Bad Tipper	gdmorlcons	Do you think that Jack probably has a good moral conscience?		1 - Not at All -- 7 - Definitely
Bad Tipper	closefrend	Is Jack the type of person that you would want as a close friend?		1 - Not at All -- 7 - Definitely
Bad Tipper	goodpersp	Would you say that in general, Jack is a good person?		1 - Not at All -- 7 - Definitely
Bad Tipper	howblamewbp	Strictly speaking, how blameworthy was Jack's behavior?		1 - Not at All Blameworthy -- 7 - Completely Blameworthy
Bad Tipper	infvalue	Do you think this behavior tells you a lot or a little about Jack's personality?		1 - Say nothing about Jack -- 7 - Say a lot about Jack
Bad Tipper	c_lesstip	We would now like you to read about a person named Jack. Jack is eating dinner at a restaurant. The expected gratuity for his bill would be approximately $15. Satisfied with his meal and service, Jack places a few bills on the table (totaling to $14) before he leaves.	Condition - Less Tip	Instructions
Bad Tipper	disrpers	Do you think that Jack is probably a disrespectful person?		1 - Not at All -- 7 - Definitely
Bad Tipper	gdmrlconsc	Do you think that Jack probably has a good moral conscience?		1 - Not at All -- 7 - Definitely
Bad Tipper	clsefrend	Is Jack the type of person that you would want as a close friend?		1 - Not at All -- 7 - Definitely
Bad Tipper	goodperst	Would you say that in general, Jack is a good person?		1 - Not at All -- 7 - Definitely
Bad Tipper	howblamewbt	Strictly speaking, how blameworthy was Jack's behavior?		1 - Not at All Blameworthy -- 7 - Completely Blameworthy
Bad Tipper	infovalue	Do you think this behavior tells you a lot or a little about Jack's personality?		1 - Say nothing about Jack -- 7 - Say a lot about Jack
Presumption of Guilt	c1_donothin	Please read this passage from a recent news report and answer the questions that follow. Chicago, Ill., December 2, 2013 – The Locks Corporation, based in Rockford, Illinois, today was accused that several of their food products contain a substance known as Gloactimate, which may be harmful to people’s health. Gloactimate is an additive in processed foods and is used to increase the shelf life of…	Condition - Donation	Instructions
Presumption of Guilt	c1_Q122	Click to write the question text
Presumption of Guilt	c1_good	.		1 - Bad -- 9 - Good
Presumption of Guilt	c1_ethical	.		1 - Unethical -- 9 - Ethical
Presumption of Guilt	c1_moral	.		1 - Immoral -- 9 - Moral
Presumption of Guilt	c1_resp	.		1 - Irresponsible -- 9 - Responsible
Presumption of Guilt	c1_honest	.		1 - Deceitful -- 9 - Honest
Presumption of Guilt	c1_innocent			1 - Guilty -- 9 - Innocent
Presumption of Guilt	c2_inv	Please read this passage from a recent news report and answer the questions that follow. Chicago, Ill., December 2, 2013 – The Locks Corporation, based in Rockford, Illinois, today was accused that several of their food products contain a substance known as Gloactimate, which may be harmful to people’s health. Gloactimate is an additive in processed foods and is used to increase the shelf life of…	Condition - Invest	Instructions
Presumption of Guilt	c2_Q140	Please rate Locks Corporation on the following scales:
Presumption of Guilt	c2_good	.		1 - Bad -- 9 - Good
Presumption of Guilt	c2_ethical	.		1 - Unethical -- 9 - Ethical
Presumption of Guilt	c2_moral	.		1 - Immoral -- 9 - Moral
Presumption of Guilt	c2_resp	.		1 - Irresponsible -- 9 - Responsible
Presumption of Guilt	c2_honest	.		1 - Deceitful -- 9 - Honest
Presumption of Guilt	c2_innocent	.		1 - Guilty -- 9 - Innocent
Presumption of Guilt	c3_innocentcon	Please read this passage from a recent news report and answer the questions that follow. Chicago, Ill., December 2, 2013 – The Locks Corporation, based in Rockford, Illinois, today was accused that several of their food products contain a substance known as Gloactimate, which may be harmful to people’s health. Gloactimate is an additive in processed foods and is used to increase the shelf life of…	Condition - Innocent	Instructions
Presumption of Guilt	c3_Q158	Please rate Locks Corporation on the following scales:
Presumption of Guilt	c3_good	.		1 - Bad -- 9 - Good
Presumption of Guilt	c3_ethical	.		1 - Unethical -- 9 - Ethical
Presumption of Guilt	c3_moral	.		1 - Immoral -- 9 - Moral
Presumption of Guilt	c3_resp	.		1 - Irresponsible -- 9 - Responsible
Presumption of Guilt	c3_honest	.		1 - Deceitful -- 9 - Honest
Presumption of Guilt	c3_innocent	.		1 - Guilty -- 9 - Innocent
Presumption of Guilt	c4_guilty	Please read this passage from a recent news report and answer the questions that follow. Chicago, Ill., December 2, 2013 – The Locks Corporation, based in Rockford, Illinois, today was accused that several of their food products contain a substance known as Gloactimate, which may be harmful to people’s health. Gloactimate is an additive in processed foods and is used to increase the shelf life of…	Condition - Guilt	Instructions
Presumption of Guilt	c4_Q176	Please rate Locks Corporation on the following scales:
Presumption of Guilt	c4_good	.		1 - Bad -- 9 - Good
Presumption of Guilt	c4_ethical	.		1 - Unethical -- 9 - Ethical
Presumption of Guilt	c4_moral	.		1 - Immoral -- 9 - Moral
Presumption of Guilt	c4_resp	.		1 - Irresponsible -- 9 - Responsible
Presumption of Guilt	c4_honest	.		1 - Deceitful -- 9 - Honest
Presumption of Guilt	c4_innocent	.		1 - Guilty -- 9 - Innocent
General_Information	Q104	General Information	Demographics
General_Information	pltclideo	Please rate your political ideology on the following scale.		1 - Strong left Wing - 7 - Strong Right Wing
General_Information	gender	Your gender is:		1 - Male - 2 Female
General_Information	yearbirth	What year were you born in?		Text_Entry
General_Information	countrybir	List of Countries where the participant may be born		List_of_Countries
General_Information	engexp	The educational level of your most highly educated parent is:		Text_Entry
General_Information	ethnicity	Your ethnicity is:	We would now like to collect some general information about you.	1 - White - 2 Asia - 3 - Latino - 4 - Black - 5- Indian - 6 - Other
General_Information	parented	The educational level of your most highly educated parent is:		1 - No formal education - 2 - Completely primary/elementary school - 3 - Completed secondary school/high school - 4 - Some University/College - 5 - Completed University/College degree - 6 - Completed advanced degree
General_Information	beforeres	Before today, how many research studies had you participated in?		Text_Entry
General_Information	beforethes	Had you taken any of the studies you just participated in before today?		1 - Yes - 2 - No
General_Information	ifyes	If the answer to the previous question is 'Yes', please describe the study.		Text_Entry
General_Information	citytown	What city or town do you live in?		Text_Entry
General_Information	postalcode	What postal code do you live in?		Text_Entry
General_Information	honest_A	Did you read the study materials carefully? Please be honest, this will not affect any compensa...		1 - Yes - 2 - No
General_Information	faminc	My family's yearly income is about: (specify in US $)		Text_Entry
General_Information	mturkhowm	Approximately how many Mturk surveys have you done on Mturk before?
General_Information	NATIONALITY	[INSEAD Sorbonne lab/HAHN DATA]: what is your nationality?	Adam Hahn’s lab in Cologne had slightly different variables, thus these are only relevant to the Hahn Lab's batch
General_Information	languagedad	[INSEAD Sorbonne lab/HAHN DATA]: native language dad	Adam Hahn’s lab in Cologne had slightly different variables, thus these are only relevant to the Hahn Lab's batch
General_Information	languagemom	[INSEAD Sorbonne lab/HAHN DATA]: native language mom	Adam Hahn’s lab in Cologne had slightly different variables, thus these are only relevant to the Hahn Lab's batch
General_Information	countryborndad	[INSEAD Sorbonne lab/HAHN DATA]:country born dad	Adam Hahn’s lab in Cologne had slightly different variables, thus these are only relevant to the Hahn Lab's batch
General_Information	countrybornmom	[INSEAD Sorbonne lab/HAHN DATA]: country born mom	Adam Hahn’s lab in Cologne had slightly different variables, thus these are only relevant to the Hahn Lab's batch
General_Information	university	[INSEAD Sorbonne lab data]: university attending	The INSEAD Sorbonne lab had slightly different variables, thus these are only relevant to the INSEAD Sorbonne lab's batch
General_Information	mturkid	Please enter your Mturk ID in the box below and click next to exit the survey.
General_Information	LocationLatitude	Location Latitude	Latitude
General_Information	LocationLongitude	Location Longitude	Longitude
General_Information	LocationAccuracy	Location Accuracy	Location Accuracy represents a radius in meters from the indicated longitude and latitude in which the participant is likely located.
General_Information	agerecodedinyears
General_Information	agerecoded
General_Information	immigself	[HAHN DATA]: COUNTRY BORN IN SELF	Adam Hahn’s lab in Cologne had slightly different variables, thus these are only relevant to the Hahn Lab's batch
General_Information	immigmot	[HAHN DATA]: COUNTRY BORN IN MOTHER	Adam Hahn’s lab in Cologne had slightly different variables, thus these are only relevant to the Hahn Lab's batch
General_Information	immigfat	[HAHN DATA]: COUNTRY BORN IN FATHER	Adam Hahn’s lab in Cologne had slightly different variables, thus these are only relevant to the Hahn Lab's batch
General_Information	immigselftext	[HAHN DATA]: COUNTRY BORN IN SELF SPECIFY	Adam Hahn’s lab in Cologne had slightly different variables, thus these are only relevant to the Hahn Lab's batch
General_Information	immigmottext	[HAHN DATA]: COUNTRY BORN IN SELF SPECIFY	Adam Hahn’s lab in Cologne had slightly different variables, thus these are only relevant to the Hahn Lab's batch
General_Information	immigfattext	[HAHN DATA]: COUNTRY BORN IN SELF SPECIFY	Adam Hahn’s lab in Cologne had slightly different variables, thus these are only relevant to the Hahn Lab's batch
General_Information	mod2poptype2	0 general 1 student

## Sheet: PIPR_3
Study	Variable_Name	Question	Additional details	Variable_Coding
General_Information	datacollection	lab collecting data	Lab which collected the data	0 - Original Study data collection; 1 - Aaron Sackett University of St. Thomas; 2 - Alexandra Mislin American University; 4 - David Tannenbaum University of Chicago; 5 - Daniel Storage University of Illinois at Urbana-Champaign; 6 - Adam Hahn University of Cologne; 7 - Nicole Legate Illinois Institute of Technology; 8 - INSEAD Sorbonne Lab (data collected from an online pool of students from vari…
General_Information	mod1US	US vs. Non-US sample	Location of sample
General_Information	mod2poptype	Subject Population (Type)
General_Information	mod2popmajor	Subject Population (Major)
General_Information	mod3location_standards	HIGHER STANDARDS: Original location vs. different
General_Information	mod3location_coldheart	COLD-HEARTED: Original location vs. different
General_Information	mod3location_bigot	BIGOT MISANTHROPE: Original location vs. different
General_Information	mod3location_beliefact	BELIEF-ACT: Original location vs. different
General_Information	mod4onlnlab	Data collected online / lab
General_Information	hs_order	study order for higher standards in PIPR Project Study Packet 3
General_Information	chp_order	study order for cold hearted prosociality in PIPR Project Study Packet 3
General_Information	bm_order	study order for bigot misanthrope in PIPR Project Study Packet 3
General_Information	bai_order	study order for belief act inconsistency in PIPR Project Study Packet 3
General_Information	subjectoverall	subject overall across data collections
General_Information	subjectindc	subject in data collection
General_Information	ordernumber
General_Information	responseid	Response ID	ID of survey
General_Information	StartDate	Start Date	Time survey was started
General_Information	EndDate	End Date	Time survey ended
General_Information	mturkcode	Many thanks for participating! In this study, you will be taking four separate one page surveys. Each page contains questions relating to exactly one survey. Once you have answered all the questions related to a particular survey, you may move on to the next survey by clicking the button at the bottom right hand corner of the page. Your participation will take approximately 15 minutes. This study…	Consent
General_Information	order1	Randomizer. 1. Please click next to begin	Randomized participant into condition which displayed the study material in a different order - used to assess order effect.
General_Information	order2	Randomizer. 2. Please click next to begin	Randomized participant into condition which displayed the study material in a different order - used to assess order effect.
General_Information	order3	Randomizer. 3. Please click next to begin	Randomized participant into condition which displayed the study material in a different order - used to assess order effect.
General_Information	order4	Randomizer. 4. Please click next to begin	Randomized participant into condition which displayed the study material in a different order - used to assess order effect.
Bigot Misanthrope	bigot_condition
Bigot Misanthrope	Cjohn1st	Instructions: We would like to get your impressions about two CEOs, Robert and John, who work at similar but different companies. John is a CEO at Company X. John does not say "hi" or engage in friendly small talk with any of his employees. When an employee says "hi", John never responds. Robert is a CEO at Company Y. Robert always says "hi" and engages in friendly small talk with his White emplo…	Condition - John First
Bigot Misanthrope	whomoreimm	Who is a more immoral person?		1 - Definitely John -- 7 Definitely Robert
Bigot Misanthrope	whoblamew	Who is more morally blameworthy as a person?		1 - Definitely John -- 7 Definitely Robert
Bigot Misanthrope	acttellmor	Which person's action tells you more about their moral character?		1 - Definitely John -- 7 Definitely Robert
Bigot Misanthrope	behtellmor	Whose behavior towards their coworker tells you more about their personality?		1 - Definitely John -- 7 Definitely Robert
Bigot Misanthrope	CR1st	Instructions: We would like to get your impressions about two CEOs, Robert and John, who work at similar but different companies. Robert is a CEO at Company X. Robert does not say "hi" or engage in friendly small talk with any of his employees. When an employee says "hi", Robert never responds. John is a CEO at Company Y. John always says "hi" and engages in friendly small talk with his White emp…	Condition - Robert First
Bigot Misanthrope	moreimm	Who is a more immoral person?		1 - Definitely John -- 7 - Definitely Robert
Bigot Misanthrope	moremrlblm	Who is more morally blameworthy as a person?		1 - Definitely John -- 7 - Definitely Robert
Bigot Misanthrope	acttellmor_A	Which person's action tells you more about their moral character?		1 - Definitely John -- 7 - Definitely Robert
Bigot Misanthrope	behtellmor_A	Whose behavior towards their coworker tells you more about their personality?		1 - Definitely John -- 7 - Definitely Robert
Higher Standards	standard_condition		Condition	C1: c-jnp C2: C-Jbp C3: C-Jsp C4: C-Snp C5: C-Sbp C6: CSsp
Higher Standards	standard_organization		Condition	0 - Company; 1 - Charity
Higher Standards	CJnp	Instructions: Please read the hiring scenario below and then answer the questions. The Jens Shoes Corporation is deciding between two candidates for President. Lisa has an MBA from Harvard Business School and eight years of managerial experience at a sneakers company. She was promoted after developing successful partnerships with several shoe companies that cut overhead and administrative costs s…	Condition - Job No Perk
Higher Standards	Q30	Please use the scale below to indicate whether the following characteristics are more true of Lisa or Karen.
Higher Standards	c1moreresp	Who is a more responsible person?		1 - Definitely Lisa -- 7 - Definitely Karen
Higher Standards	c1moreupstan	Who is probably a more morally upstanding human being?		1 - Definitely Lisa -- 7 - Definitely Karen
Higher Standards	c1respleader	Who do you predict will make more responsible decisions as leader?		1 - Definitely Lisa -- 7 - Definitely Karen
Higher Standards	c1orgbintere	Who do you predict will act in the best interests of the organization?		1 - Definitely Lisa -- 7 - Definitely Karen
Higher Standards	c1mreselfish	Who is a more selfish person?		1 - Definitely Lisa -- 7 - Definitely Karen
Higher Standards	c1invwith	Who would you invest money with?		1 - Definitely Lisa -- 7 - Definitely Karen
Higher Standards	c1hirepres	Who would you hire as President?		1 - Definitely Lisa -- 7 - Definitely Karen
Higher Standards	CJbp	Instructions: Please read the hiring scenario below and then answer the questions. The Jens Shoes Corporation is deciding between two candidates for President. Lisa has an MBA from Harvard Business School and eight years of managerial experience at a sneakers company. She was promoted after developing successful partnerships with several shoe companies that cut overhead and administrative costs s…	Condition - Job Big Perk
Higher Standards	Q50	Please use the scale below to indicate whether the following characteristics are more true of Lisa or Karen.
Higher Standards	c2moreresp	Who is a more responsible person?		1 - Definitely Lisa -- 7 - Definitely Karen
Higher Standards	c2moreupstan	Who is probably a more morally upstanding human being?		1 - Definitely Lisa -- 7 - Definitely Karen
Higher Standards	c2respleader	Who do you predict will make more responsible decisions as leader?		1 - Definitely Lisa -- 7 - Definitely Karen
Higher Standards	c2orgbintere	Who do you predict will act in the best interests of the organization?		1 - Definitely Lisa -- 7 - Definitely Karen
Higher Standards	c2mreselfish	Who is a more selfish person?		1 - Definitely Lisa -- 7 - Definitely Karen
Higher Standards	c2invwith	Who would you invest money with?		1 - Definitely Lisa -- 7 - Definitely Karen
Higher Standards	c2hirepres	Who would you hire as President?		1 - Definitely Lisa -- 7 - Definitely Karen
Higher Standards	CJsp	Instructions: Please read the hiring scenario below and then answer the questions. The Jens Shoes Corporation is deciding between two candidates for President. Lisa has an MBA from Harvard Business School and eight years of managerial experience at a sneakers company. She was promoted after developing successful partnerships with several shoe companies that cut overhead and administrative costs s…	Condition - Job Small Perk
Higher Standards	Q70	Please use the scale below to indicate whether the following characteristics are more true of Lisa or Karen.
Higher Standards	c3moreresp	Who is a more responsible person?		1 - Definitely Lisa -- 7 - Definitely Karen
Higher Standards	c3moreupstan	Who is probably a more morally upstanding human being?		1 - Definitely Lisa -- 7 - Definitely Karen
Higher Standards	c3respleader	Who do you predict will make more responsible decisions as leader?		1 - Definitely Lisa -- 7 - Definitely Karen
Higher Standards	c3orgbintere	Who do you predict will act in the best interests of the organization?		1 - Definitely Lisa -- 7 - Definitely Karen
Higher Standards	c3mreselfish	Who is a more selfish person?		1 - Definitely Lisa -- 7 - Definitely Karen
Higher Standards	c3invwith	Who would you invest money with?		1 - Definitely Lisa -- 7 - Definitely Karen
Higher Standards	c3hirepres	Who would you hire as President?		1 - Definitely Lisa -- 7 - Definitely Karen
Higher Standards	CSnp	Instructions: Please read the hiring scenario below and then answer the questions. The Somalia Hunger Relief Charity is deciding between two candidates for President. Lisa has an MBA from Harvard Business School and eight years of managerial experience at a children’s nonprofit. She was promoted after developing successful partnerships with several international charity agencies that cut overhead…	Condition - NGO - No Perk
Higher Standards	Q90	Please use the scale below to indicate whether the following characteristics are more true of Lisa or Karen.
Higher Standards	c4moreresp	Who is a more responsible person?		1 - Definitely Lisa -- 7 - Definitely Karen
Higher Standards	c4moreupstan	Who is probably a more morally upstanding human being?		1 - Definitely Lisa -- 7 - Definitely Karen
Higher Standards	c4respleader	Who do you predict will make more responsible decisions as leader?		1 - Definitely Lisa -- 7 - Definitely Karen
Higher Standards	c4orgbintere	Who do you predict will act in the best interests of the organization?		1 - Definitely Lisa -- 7 - Definitely Karen
Higher Standards	c4mreselfish	Who is a more selfish person?		1 - Definitely Lisa -- 7 - Definitely Karen
Higher Standards	c4donatemon	Who would you prefer to donate money with?		1 - Definitely Lisa -- 7 - Definitely Karen
Higher Standards	c4hirepres	Who would you hire as President?		1 - Definitely Lisa -- 7 - Definitely Karen
Higher Standards	CSbp	Instructions: Please read the hiring scenario below and then answer the questions. The Somalia Hunger Relief Charity is deciding between two candidates for President. Lisa has an MBA from Harvard Business School and eight years of managerial experience at a children’s nonprofit. She was promoted after developing successful partnerships with several international charity agencies that cut overhead…	Condition - NGO - Big Perk
Higher Standards	Q110	Please use the scale below to indicate whether the following characteristics are more true of Lisa or Karen.
Higher Standards	c5moreresp	Who is a more responsible person?		1 - Definitely Lisa -- 7 - Definitely Karen
Higher Standards	c5moreupstan	Who is probably a more morally upstanding human being?		1 - Definitely Lisa -- 7 - Definitely Karen
Higher Standards	c5respleader	Who do you predict will make more responsible decisions as leader?		1 - Definitely Lisa -- 7 - Definitely Karen
Higher Standards	c5orgbintere	Who do you predict will act in the best interests of the organization?		1 - Definitely Lisa -- 7 - Definitely Karen
Higher Standards	c5mreselfish	Who is a more selfish person?		1 - Definitely Lisa -- 7 - Definitely Karen
Higher Standards	c5donatemon	Who would you prefer to donate money with?		1 - Definitely Lisa -- 7 - Definitely Karen
Higher Standards	c5hirepres	Who would you hire as President?		1 - Definitely Lisa -- 7 - Definitely Karen
Higher Standards	CSsp	Instructions: Please read the hiring scenario below and then answer the questions. The Somalia Hunger Relief Charity is deciding between two candidates for President. Lisa has an MBA from Harvard Business School and eight years of managerial experience at a children’s nonprofit. She was promoted after developing successful partnerships with several international charity agencies that cut overhead…	Condition - NGO - Small Perk
Higher Standards	Q130	Please use the scale below to indicate whether the following characteristics are more true of Lisa or Karen.
Higher Standards	c6moreresp	Who is a more responsible person?		1 - Definitely Lisa -- 7 - Definitely Karen
Higher Standards	c6moreupstan	Who is probably a more morally upstanding human being?		1 - Definitely Lisa -- 7 - Definitely Karen
Higher Standards	c6respleader	Who do you predict will make more responsible decisions as leader?		1 - Definitely Lisa -- 7 - Definitely Karen
Higher Standards	c6orgbintere	Who do you predict will act in the best interests of the organization?		1 - Definitely Lisa -- 7 - Definitely Karen
Higher Standards	c6mreselfish	Who is a more selfish person?		1 - Definitely Lisa -- 7 - Definitely Karen
Higher Standards	c6donatemon	Who would you prefer to donate money with?		1 - Definitely Lisa -- 7 - Definitely Karen
Higher Standards	c6hirepres	Who would you hire as President?		1 - Definitely Lisa -- 7 - Definitely Karen
Belieft Act Consistency	belief_condition	Condition
Belieft Act Consistency	Canmlrigh	Bob Hill has worked for 20 years as an animal rights activist and president of the nonprofit organization Furry Friends Forever (FFF), which advocates for the ethical treatment of domestic and wild animals. FFF works through public education, cruelty investigations, research, animal rescue, legislation, special events, celebrity involvement, and protest campaigns. Recently, the Associated Press n…	Condition - Animal Rights Advocate
Belieft Act Consistency	mrlblmw	How morally blameworthy or morally praiseworthy do you find Bob as a person?		-5 - Extremely Blameworthy -- 0 -- 5 - Extremely Praiseworthy
Belieft Act Consistency	warmth	How much warmth or coldness do you feel personally towards Bob?		-5 - Extremely Cold -- 0 -- 5 - Extremely Warm
Belieft Act Consistency	trustw	How trustworthy do you personally find Bob to be?		-5 - Extremely Untrustworthy -- 0 -- 5 - Extremely Trustworthy
Belieft Act Consistency	hypocrite	Do you find Bob to be a hypocrite?		-5 - Not at All -- 0 -- 5 - Definitely
Belieft Act Consistency	huntopinio	How do you feel about the activity of hunting wild (nonendangered) animals?		-5 - Very Wrong -- 0 -- 5 - Perfectly Okay
Belieft Act Consistency	CDWB	Bob Hill has worked for 20 years as a human right activist and president of doctors without borders (DWB), which provides medical aid in nearly 60 countries to people whose survival is threatened by violence, neglect, or catastrophe, primarily due to armed conflict, epidemics, malnutrition, exclusion from health care, or natural disasters. DWB provides independent, impartial assistance to those m…	Condition - Doctors Without Borders
Belieft Act Consistency	mrlblamew	How morally blameworthy or morally praiseworthy do you find Bob as a person?		-5 - Extremely Blameworthy -- 0 -- 5 - Extremely Praiseworthy
Belieft Act Consistency	warmth_A	How much warmth or coldness do you feel personally towards Bob?		-5 - Extremely Cold -- 0 -- 5 - Extremely Warm
Belieft Act Consistency	trustw_A	How trustworthy do you personally find Bob to be?		-5 - Extremely Untrustworthy -- 0 -- 5 - Extremely Trustworthy
Belieft Act Consistency	hypocrite_A	Do you find Bob to be a hypocrite?		-5 - Not at All -- 0 -- 5 - Definitely
Belieft Act Consistency	huntopinio_A	How do you feel about the activity of hunting wild (nonendangered) animals?		-5 - Very Wrong -- 0 -- 5 - Perfectly Okay
Belieft Act Consistency	Chunter	Bob Hill has worked for 20 years as an avid hunter and president of the American Big Game Hunters Association (ABGA), which advocates for big game trophy hunting throughout North America and the world. ABGA serves the hunting community through the sharing of experiences, knowledge and technology, promoting the education of youth in securing the future of the hunting tradition, and extending the g…	Condition - Hunter
Belieft Act Consistency	blamew	How morally blameworthy or morally praiseworthy do you find Bob as a person?		-5 - Extremely Blameworthy -- 0 -- 5 - Extremely Praiseworthy
Belieft Act Consistency	warmth_B	How much warmth or coldness do you feel personally towards Bob?		-5 - Extremely Cold -- 0 -- 5 - Extremely Warm
Belieft Act Consistency	trustw_B	How trustworthy do you personally find Bob to be?		-5 - Extremely Untrustworthy -- 0 -- 5 - Extremely Trustworthy
Belieft Act Consistency	hypocrite_B	Do you find Bob to be a hypocrite?		-5 - Not at All -- 0 -- 5 - Definitely
Belieft Act Consistency	huntopinio_B	How do you feel about the activity of hunting wild (nonendangered) animals?		-5 - Very Wrong -- 0 -- 5 - Perfectly Okay
Cold-Hearted Prosociality	cold_condition		Condition	C1: C-L1st C2: C-Karen1st
Cold-Hearted Prosociality	CL1st	Lisa works as an assistant in a medical center that does cancer research. The laboratory develops drugs that improve survival rates for people stricken with breast cancer. As part of Lisa’s job, she places mice in a special cage, and then exposes them to radiation in order to give them tumors. Once the mice develop tumors, it is Lisa’s job to give them injections of experimental cancer drugs. Kar…	Instructions
Cold-Hearted Prosociality	benefitsoc	Whose actions benefit society more?		1 - Definitely Karen -- 7 - Definitely Lisa
Cold-Hearted Prosociality	mrlcontr	Whose job duties make a more moral contribution to society?		1 - Definitely Karen -- 7 - Definitely Lisa
Cold-Hearted Prosociality	mrlpraisew	Whose job is more morally praiseworthy?		1 - Definitely Karen -- 7 - Definitely Lisa
Cold-Hearted Prosociality	actmrlcont	Whose actions make a greater moral contribution to the world?		1 - Definitely Karen -- 7 - Definitely Lisa
Cold-Hearted Prosociality	traits_1	Caring		1 - Definitely Karen -- 7 - Definitely Lisa
Cold-Hearted Prosociality	traits_2	Coldhearted		1 - Definitely Karen -- 7 - Definitely Lisa
Cold-Hearted Prosociality	traits_3	Aggressive		1 - Definitely Karen -- 7 - Definitely Lisa
Cold-Hearted Prosociality	traits_4	Kindhearted		1 - Definitely Karen -- 7 - Definitely Lisa
Cold-Hearted Prosociality	opinion	In my opinion, testing cancer drugs on mice is:		1 - Definitely wrong -- 4 - Not sure -- 7 - Definitely Karen
Cold-Hearted Prosociality	CKaren1st	Karen works as an assistant in a medical center that does cancer research. The laboratory develops drugs that improve survival rates for people stricken with breast cancer. As part of Karen’s job, she places mice in a special cage, and then exposes them to radiation in order to give them tumors. Once the mice develop tumors, it is Karen’s job to give them injections of experimental cancer drugs. …	Instructions
Cold-Hearted Prosociality	actbftsoc	Whose actions benefit society more?		1 - Definitely Karen -- 7 - Definitely Lisa
Cold-Hearted Prosociality	mrlcontr_A	Whose job duties make a more moral contribution to society?		1 - Definitely Karen -- 7 - Definitely Lisa
Cold-Hearted Prosociality	mrlpraisew_A	Whose job is more morally praiseworthy?		1 - Definitely Karen -- 7 - Definitely Lisa
Cold-Hearted Prosociality	actmrlcont_A	Whose actions make a greater moral contribution to the world?		1 - Definitely Karen -- 7 - Definitely Lisa
Cold-Hearted Prosociality	traits_1_A	Caring		1 - Definitely Karen -- 7 - Definitely Lisa
Cold-Hearted Prosociality	traits_2_A	Coldhearted		1 - Definitely Karen -- 7 - Definitely Lisa
Cold-Hearted Prosociality	traits_3_A	Aggressive		1 - Definitely Karen -- 7 - Definitely Lisa
Cold-Hearted Prosociality	traits_4_A	Kindhearted		1 - Definitely Karen -- 7 - Definitely Lisa
Cold-Hearted Prosociality	opinion_A	In my opinion, testing cancer drugs on mice is:		1 - Definitely wrong -- 4 - Not sure -- 7 - Definitely Karen
General_Information	pltclideo	Please rate your political ideology on the following scale.		1 - Strong left Wing - 7 - Strong Right Wing
General_Information	gender	Your gender is:		1 - Male - 2 Female
General_Information	yearbirth	What year were you born in?		Text_Entry
General_Information	countrybir	List of Countries where the participant may be born		List_of_Countries
General_Information	expeng	The educational level of your most highly educated parent is:		Text_Entry
General_Information	ethnicity	Your ethnicity is:	We would now like to collect some general / information about you.	1 - White - 2 Asia - 3 - Latino - 4 - Black - 5- Indian - 6 - Other
General_Information	parented	The educational level of your most highly educated parent is:		1 - No formal education - 2 - Completely primary/elementary school - 3 - Completed secondary school/high school - 4 - Some University/College - 5 - Completed University/College degree - 6 - Completed advanced degree
General_Information	bfrres	Before today, how many research studies had you participated in?		Text_Entry
General_Information	bfrthese	Had you taken any of the studies you just participated in before today?		1 - Yes - 2 - No
General_Information	ifyes	If the answer to the previous question is 'Yes', please describe the study.		Text_Entry
General_Information	citytown	What city or town do you live in?		Text_Entry
General_Information	postalcode	What postal code do you live in?		Text_Entry
General_Information	honest	Did you read the study materials carefully? Please be honest, this will not affect any compensa...		1 - Yes - 2 - No
General_Information	faminc	My family's yearly income is about: (specify in US $)		Text_Entry
General_Information	mturkhowm	Approximately how many Mturk surveys have you done on Mturk before?
General_Information	Q238
General_Information	Q133
General_Information	mturkid	Please enter your Mturk ID in the box below and click next to exit the survey.
General_Information	LocationLatitude	Location Latitude	Latitude
General_Information	LocationLongitude	Location Longitude	Longitude
General_Information	LocationAccuracy	Location Accuracy	Location Accuracy represents a radius in meters from the indicated longitude and latitude in which the participant is likely located.
General_Information	university	[+question in INSEAD Sorbonne lab] your nationality	The INSEAD Sorbonne lab had slightly different variables, thus these are only relevant to the INSEAD Sorbonne lab
General_Information	surveycode
General_Information	id
General_Information	nationality	[+question in INSEAD Sorbonne lab] your nationality	The INSEAD Sorbonne lab had slightly different variables, thus these are only relevant to the INSEAD Sorbonne lab
General_Information	mod2poptype2	0 general 1 student
