# Supplementary material for: Data from a pre-publication independent replication initiative examining ten moral judgement effects
Source: Sci Data. 2016 Oct 11;3:160082. doi: 10.1038/sdata.2016.82 (PMC5058337; doi:10.1038/sdata.2016.82)
Supplement: Supplementary file 3 [file sdata201682-isa1.zip › i_Investigation.txt]

# Investigation File generated for Scientific Data with Investigation File Authoring Tool version 0.1.0 on 07/10/2016 - This metadata file is CC0
ONTOLOGY SOURCE REFERENCE
Term Source Name	NCBITAXON	OBI	ERO	NCIT
Term Source File	http://data.bioontology.org/ontologies/NCBITAXON	http://data.bioontology.org/ontologies/OBI	http://data.bioontology.org/ontologies/ERO	http://data.bioontology.org/ontologies/NCIT
Term Source Version	2015AB	2014-08-18	2013-08-02	16.05e
Term Source Description	National Center for Biotechnology Information (NCBI) Organismal Classification	Ontology for Biomedical Investigations	Eagle-I Research Resource Ontology	National Cancer Institute Thesaurus
INVESTIGATION
Investigation Identifier
Investigation Title
Investigation Description
Investigation Submission Date
Investigation Public Release Date
INVESTIGATION PUBLICATIONS
Investigation PubMed ID
Investigation Publication DOI
Investigation Publication Author List
Investigation Publication Title
Investigation Publication Status
Investigation Publication Status Term Accession Number
Investigation Publication Status Term Source REF
INVESTIGATION CONTACTS
Investigation Person Last Name
Investigation Person Mid Initials
Investigation Person First Name
Investigation Person Address
Investigation Person Phone
Investigation Person Fax
Investigation Person Email
Investigation Person Affiliation
Investigation Person Roles
Investigation Person Roles Term Accession Number
Investigation Person Roles Term Source REF
STUDY
Study Identifier	10.1038/sdata.2016.82
Study Title	Data from a pre-publication independent replication initiative examining ten moral judgement effects
Study Submission Date	04/02/2016
Study Public Release Date	11/10/2016
Study Description	http://www.nature.com/articles/sdata201682#abstract
Study File Name	s_study_Tierney.txt
Comment[Subject Keywords]	//;//;//;//;//
Comment[Manuscript Licence]	CC BY-4.0
Comment[Experimental Metadata Licence]	CC0
Comment[Supplementary Information File Name]	Supplementary File 1	Supplementary File 2	
Comment[Supplementary Information File Type]	pdf	vnd.ms-excel	x-zip-compressed
Comment[Supplementary Information File URL]	http://www.nature.com/articles/sdata201682#supplementary-information	http://www.nature.com/articles/sdata201682#supplementary-information	http://www.nature.com/articles/sdata201682#supplementary-information
Comment[Data Repository]	Open Science Framework
Comment[Data Record Accession]	doi:10.17605/OSF.IO/G7CU2
Comment[Data Record URI]	http://dx.doi.org/10.17605/OSF.IO/G7CU2
STUDY DESIGN DESCRIPTORS
Study Design Type	parallel group design
Study Design Type Term Accession Number	OBI:0500006
Study Design Type Term Source REF	OBI
STUDY PUBLICATIONS
Study PubMed ID	""
Study Publication DOI	doi:10.1016/j.jesp.2015.10.001
Study Publication Author List	""
Study Publication Title	""
Study Publication Status	published
Study Publication Status Term Accession Number	
Study Publication Status Term Source REF	
STUDY FACTORS
Study Factor Name	study design	institute
Study Factor Type	study design	laboratory
Study Factor Type Term Accession Number	OBI:0500000	http://vivoweb.org/ontology/core#Laboratory
Study Factor Type Term Source REF	OBI	ERO
STUDY ASSAYS
Study Assay Measurement Type	Reproducibility
Study Assay Measurement Type Term Accession Number	NCIT:C15318
Study Assay Measurement Type Term Source REF	NCIT
Study Assay Technology Type	survey method
Study Assay Technology Type Term Accession Number	ERO:0001320
Study Assay Technology Type Term Source REF	ERO
Study Assay Technology Platform	""
Study Assay File Name	a_assay_Tierney.txt
STUDY PROTOCOLS
Study Protocol Name	Participants	Testing procedure
Study Protocol Type	participant under investigation role	data collection method
Study Protocol Type Term Accession Number	OBI:0000097	ERO:0001932
Study Protocol Type Term Source REF	OBI	ERO
Study Protocol Description		
Study Protocol URI	""	""
Study Protocol Version		
Study Protocol Parameters Name	""	sample size; test location; subject population type
Study Protocol Parameters Name Term Accession Number	""	""
Study Protocol Parameters Name Term Source REF	""	""
Study Protocol Components Name	""	""
Study Protocol Components Type	""	""
Study Protocol Components Type Term Accession Number	""	""
Study Protocol Components Type Term Source REF	""	""
STUDY CONTACTS
Study Person Last Name	Tierney	Schweinsberg	Jordan	Kennedy	Qureshi	Sommer	Thornley	Madan	Vianello	Awtrey	Zhu	Diermeier	Heinze	Srinivasan	Tannenbaum	Bivolaru	Dana	Davis-Stober	du Plessis	Gronau	Hafenbrack	Liao	Ly	Marsman	Murase	Schaerer	Tworek	Wagenmakers	Wong	Anderson	Bauman	Bedwell	Brescoll	Canavan	Chandler	Cheries	Cheryan	Cheung	Cimpian	Clark	Cordon	Cushman	Ditto	Amell	Frick	Gamez-Djokic	Grady	Graham	Gu	Hahn	Hanson	Hartwich	Hein	Inbar	Jiang	Kellogg	Legate	Luoma	Maibeucher	Meindl	Miles	Mislin	Molden	Motyl	Newman	Ngo	Packham	Ramsay	Ray	Sackett	Sellier	Sokolova	Sowden	Storage	Sun	Van Bavel	Washburn	Wei	Wetter	Wilson	Darroux	Uhlmann
Study Person First Name	Warren	Martin	Jennifer	Deanna M.	Israr	S. Amy	Nico	Nikhil	Michelangelo	Eli	Luke Lei	Daniel	Justin E.	Malavika	David	Eliza	Jason	Clintin P.	Christilene	Quentin F.	Andrew C.	Eko Yi	Alexander	Maarten	Toshio	Michael	Christina M.	Eric-Jan	Lynn	Tabitha	Christopher W.	Wendy L.	Victoria	Andrew	Jesse J.	Erik	Sapna	Felix	Andrei	Mark A.	Diana	Fiery	Peter H.	Alice	Sarah E.	Monica	Rebecca Hofstein	Jesse	Jun	Adam	Brittany E.	Nicole J.	Kristie	Yoel	Lily	Tehlyr	Nicole	Timo P.	Heidi	Peter	Jennifer	Alexandra	Daniel C.	Matt	George	Hoai Huong	Harvey	P. Scott	Jennifer L.	Aaron M.	Anne-Laure	Tatiana	Walter	Daniel	Xiaomin	Jay J.	Anthony N.	Cong	Erik	Carlos T.	Sophie-Charlotte	Eric Luis
Study Person Mid Initials																																																																																		
Study Person Email	warrentierney@hotmail.com	martinschweinsberg@gmail.com	""	""	""	""	""	""	""	""	""	""	""	""	""	""	""	""	""	""	""	""	""	""	""	""	""	""	""	""	""	""	""	""	""	""	""	""	""	""	""	""	""	""	""	""	""	""	""	""	""	""	""	""	""	""	""	""	""	""	""	""	""	""	""	""	""	""	""	""	""	""	""	""	""	""	""	""	""	""	""	eric.luis.uhlmann@gmail.com
Study Person Phone																																																																																		
Study Person Fax																																																																																		
Study Person Address																																																																																		
Study Person Affiliation	INSEAD, Fontainebleau 77305,  France and Singapore 138676, Singapore	INSEAD, Fontainebleau 77305,  France and Singapore 138676, Singapore	IMD, Lausanne, Lausanne 1001, Switzerland	University of Washington Bothell, Bothell 98011, USA	IE Business School, IE University, Madrid 28006, Spain	HEC Paris, Jouy-en-Josas 78351, France	INSEAD, Fontainebleau 77305,  France and Singapore 138676, Singapore	INSEAD, Fontainebleau 77305,  France and Singapore 138676, Singapore	University of Padova, Padova 35131, Italy	University of Washington, Seattle 98195, USA	University of Manitoba, Winnipeg R3T 5V4, Canada	University of Chicago, Chicago 60637, USA	University of Michigan, Ann Arbor 48109, USA	Harvard University, Cambridge 2138, USA	University of Utah, Salt Lake City 84112, USA	INSEAD, Fontainebleau 77305,  France and Singapore 138676, Singapore	Yale University, New Haven 6511, USA	University of Missouri, Columbia 65211, USA	Rotterdam School of Management, Erasmus University, Rotterdam 3000 DR, The Netherlands	University of Amsterdam, Amsterdam 1001 NK, The Netherlands	UCP—Católica Lisbon School of Business & Economics, Lisbon 1649-023, Portugal	Hang Seng Management College, Hong Kong, Hong Kong	University of Amsterdam, Amsterdam 1001 NK, The Netherlands	University of Amsterdam, Amsterdam 1001 NK, The Netherlands	Roosevelt University, Chicago 60605, USA	INSEAD, Fontainebleau 77305,  France and Singapore 138676, Singapore	University of Illinois at Urbana-Champaign, Champaign 61820, USA	University of Amsterdam, Amsterdam 1001 NK, The Netherlands	INSEAD, Fontainebleau 77305,  France and Singapore 138676, Singapore	Illinois Institute of Technology, Chicago 60616, USA	University of California, Irvine 92697, USA	University of South Florida, Tampa 33620, USA	Yale University, New Haven 6511, USA	Illinois Institute of Technology, Chicago 60616, USA	Institute for Social Research, University of Michigan, Ann Arbor 48104, USA	University of Massachusetts Amherst, Amherst 1003, USA	University of Washington, Seattle 98195, USA	Washington University in St Louis, St Louis 63130, USA	Department of Psychology, New York University, New York 10003, USA	American University, Washington 20016, USA	Illinois Institute of Technology, Chicago 60616, USA	Harvard University, Cambridge 2138, USA	University of California, Irvine 92697, USA	Illinois Institute of Technology, Chicago 60616, USA	University of South Florida, Tampa 33620, USA	Northwestern University, Evanston 60208, USA	University of California, Irvine 92697, USA	University of Southern California, Los Angeles 90089, USA	Monash University, Melbourne 3145, Australia	Social Cognition Center Cologne, University of Cologne, Koeln 50931, Germany	University of Illinois at Chicago, Chicago 60607, USA	Social Cognition Center Cologne, University of Cologne, Koeln 50931, Germany	Illinois Institute of Technology, Chicago 60616, USA	University of Toronto, Toronto ON M5S, Canada	University of Washington, Seattle 98195, USA	Illinois Institute of Technology, Chicago 60616, USA	Illinois Institute of Technology, Chicago 60616, USA	Social Cognition Center Cologne, University of Cologne, Koeln 50931, Germany	Illinois Institute of Technology, Chicago 60616, USA	University of Pennsylvania, Philadelphia 19104, USA	University of California, Irvine 92697, USA	American University, Washington 20016, USA	Northwestern University, Evanston 60208, USA	University of Illinois at Chicago, Chicago 60607, USA	Yale University, New Haven 6511, USA	Université Paris Ouest Nanterre La Défense, Nanterre 92000, France	University of Hong Kong, Hong Kong, Hong Kong	University of South Florida, Tampa 33620, USA	Department of Psychology, New York University, New York 10003, USA	University of St Thomas, St Paul 55105, USA	HEC Paris, Jouy-en-Josas 78351, France	University of Michigan, Ann Arbor 48109, USA	Centre for Psychiatry and Neuroscience, Walter Reed Army Institute of Research (WRAIR), Silver Spring 20910, USA	University of Illinois at Urbana-Champaign, Champaign 61820, USA	Beijing Normal University, Beijing 100875, China	Department of Psychology, New York University, New York 10003, USA	University of Illinois at Chicago, Chicago 60607, USA	Beijing Normal University, Beijing 100875, China	Stockholm School of Economics, Stockholm 11383, Sweden	Illinois Institute of Technology, Chicago 60616, USA	INSEAD, Fontainebleau 77305,  France and Singapore 138676, Singapore	INSEAD, Fontainebleau 77305,  France and Singapore 138676, Singapore
Study Person Roles																																																																																		
Study Person Roles Term Accession Number																																																																																		
Study Person Roles Term Source REF																																																																																		
Comment[Study Person ORCID]																																																																																		
Comment[Funder]																																																																																		
Comment[FundRef ID]																																																																																		
Comment[Funder Term Source REF]																																																																																		
Comment[Grant Identifier]																																																																																		
