# Supplementary material for: Data from a pre-publication independent replication initiative examining ten moral judgement effects
Source: Sci Data. 2016 Oct 11;3:160082. doi: 10.1038/sdata.2016.82 (PMC5058337; doi:10.1038/sdata.2016.82)
Supplement: Supplementary file 3 [file sdata201682-isa1.zip › s_study_Tierney.txt]

Source Name	Characteristics[organism]	Term Source REF	Term Accession Number	Protocol REF	Comment[number of participants in original study]	Comment[number of replications]	Comment[number of participants across all replications]	Comment[number of conditions]	Sample Name	Factor Value[study design]
PPIR 1	Homo sapiens	NCBITAXON	NCBITaxon:9606	Participants	130	14	3133	4	Moral Inversion	Between Subjects
PPIR 1	Homo sapiens	NCBITAXON	NCBITaxon:9606	Participants	226	16	3192	2	Intuitive Economics	Between Subjects
PPIR 1	Homo sapiens	NCBITAXON	NCBITaxon:9606	Participants	158	16	3430	1	Burn in Hell	Within Subjects
PPIR 2	Homo sapiens	NCBITAXON	NCBITaxon:9606	Participants	158	17	3820	4	Presumption of Guilt	Between Subjects
PPIR 2	Homo sapiens	NCBITAXON	NCBITaxon:9606	Participants	114	15	3592	2	The Moral Cliff	Within and Between Subjects
PPIR 2	Homo sapiens	NCBITAXON	NCBITaxon:9606	Participants	79	16	3706	2	Bad Tipper	Between Subjects
PPIR 3	Homo sapiens	NCBITAXON	NCBITaxon:9606	Participants	265	11	2888	6	Higher Standard Effect	Between Subjects
PPIR 3	Homo sapiens	NCBITAXON	NCBITaxon:9606	Participants	79	12	3016	2	Cold Hearted Prosociality	Between Subjects
PPIR 3	Homo sapiens	NCBITAXON	NCBITaxon:9606	Participants	46	12	3040	2	Bigot-Misanthrope	Between Subjects
PPIR 3	Homo sapiens	NCBITAXON	NCBITaxon:9606	Participants	192	12	3708	3	Belief-Act Inconsistency	Between Subjects
