# Supplementary material for: Data from a pre-publication independent replication initiative examining ten moral judgement effects
Source: Sci Data. 2016 Oct 11;3:160082. doi: 10.1038/sdata.2016.82 (PMC5058337; doi:10.1038/sdata.2016.82)
Supplement: Supplementary file 3 [file sdata201682-isa1.zip › a_assay_Tierney.txt]

Sample Name	Protocol REF	Comment[institute]	Parameter Value[sample size]	Parameter Value[test location]	Parameter Value[subject population type]	Assay Name	Raw Data File	Comment[Data Repository]	Comment[Data Record Accession]	Comment[Data Record URI]	Factor Value[study design]	Factor Value[institute]
Moral Inversion	Testing procedure	University of St. Thomas	131	Lab	Undergrads (Business)	Moral Inversion_University of St. Thomas	SPSS Syntax files/PPIR 1 - 2 moral inversion.sps	Open Science Framework	doi:10.17605/OSF.IO/G7CU2	http://dx.doi.org/10.17605/OSF.IO/G7CU2	Between Subjects	University of St Thomas
Moral Inversion	Testing procedure	American University in Washington DC	111	Lab	Undergrads (Multiple majors)	Moral Inversion_American University in Washington DC	SPSS Syntax files/PPIR 1 - 2 moral inversion.sps	Open Science Framework	doi:10.17605/OSF.IO/G7CU2	http://dx.doi.org/10.17605/OSF.IO/G7CU2	Between Subjects	American University in Washington DC
Moral Inversion	Testing procedure	University of California Irvine	279	Lab	Undergrads (Psychology)	Moral Inversion_University of California Irvine	SPSS Syntax files/PPIR 1 - 2 moral inversion.sps	Open Science Framework	doi:10.17605/OSF.IO/G7CU2	http://dx.doi.org/10.17605/OSF.IO/G7CU2	Between Subjects	University of California Irvine
Moral Inversion	Testing procedure	Mechanical Turk sample	1038	Online	General population	Moral Inversion_Mechanical Turk sample	SPSS Syntax files/PPIR 1 - 2 moral inversion.sps	Open Science Framework	doi:10.17605/OSF.IO/G7CU2	http://dx.doi.org/10.17605/OSF.IO/G7CU2	Between Subjects	Mechanical Turk sample
Moral Inversion	Testing procedure	University of Illinois Urbana-Champaign	114	Online	Undergrads & Grad Students (Psychology)	Moral Inversion_University of Illinois Urbana-Champaign	SPSS Syntax files/PPIR 1 - 2 moral inversion.sps	Open Science Framework	doi:10.17605/OSF.IO/G7CU2	http://dx.doi.org/10.17605/OSF.IO/G7CU2	Between Subjects	University of Illinois Urbana-Champaign
Moral Inversion	Testing procedure	University of Cologne, Germany	305	Online	Undergrads & Gen. Pop	Moral Inversion_University of Cologne, Germany	SPSS Syntax files/PPIR 1 - 2 moral inversion.sps	Open Science Framework	doi:10.17605/OSF.IO/G7CU2	http://dx.doi.org/10.17605/OSF.IO/G7CU2	Between Subjects	University of Cologne Germany
Moral Inversion	Testing procedure	Illinois Institute of Technology	127	Online	Undergrads (Psychology)	Moral Inversion_Illinois Institute of Technology	SPSS Syntax files/PPIR 1 - 2 moral inversion.sps	Open Science Framework	doi:10.17605/OSF.IO/G7CU2	http://dx.doi.org/10.17605/OSF.IO/G7CU2	Between Subjects	Illinois Institute of Technology
Moral Inversion	Testing procedure	INSEAD, France	237	Online	Undergrads & Grad Students (Multiple majors)	Moral Inversion_INSEAD, France	SPSS Syntax files/PPIR 1 - 2 moral inversion.sps	Open Science Framework	doi:10.17605/OSF.IO/G7CU2	http://dx.doi.org/10.17605/OSF.IO/G7CU2	Between Subjects	INSEAD France
Moral Inversion	Testing procedure	University of Hong Kong, China	124	Online	Undergrads (Multiple majors)	Moral Inversion_University of Hong Kong, China	SPSS Syntax files/PPIR 1 - 2 moral inversion.sps	Open Science Framework	doi:10.17605/OSF.IO/G7CU2	http://dx.doi.org/10.17605/OSF.IO/G7CU2	Between Subjects	University of Hong Kong China
Moral Inversion	Testing procedure	Harvard University	39	Online	General Population	Moral Inversion_Harvard University	SPSS Syntax files/PPIR 1 - 2 moral inversion.sps	Open Science Framework	doi:10.17605/OSF.IO/G7CU2	http://dx.doi.org/10.17605/OSF.IO/G7CU2	Between Subjects	Harvard University
Moral Inversion	Testing procedure	New York University	327	Lab	Undergrads (Multiple Majors)	Moral Inversion_New York University	SPSS Syntax files/PPIR 1 - 2 moral inversion.sps	Open Science Framework	doi:10.17605/OSF.IO/G7CU2	http://dx.doi.org/10.17605/OSF.IO/G7CU2	Between Subjects	New York University
Moral Inversion	Testing procedure	University of Michigan	100	Lab	Undergrads (Psychology)	Moral Inversion_University of Michigan	SPSS Syntax files/PPIR 1 - 2 moral inversion.sps	Open Science Framework	doi:10.17605/OSF.IO/G7CU2	http://dx.doi.org/10.17605/OSF.IO/G7CU2	Between Subjects	University of Michigan
Moral Inversion	Testing procedure	University of Southern California	251	Online	Gen. Pop (yourmorals.org)	Moral Inversion_University of Southern California	SPSS Syntax files/PPIR 1 - 2 moral inversion.sps	Open Science Framework	doi:10.17605/OSF.IO/G7CU2	http://dx.doi.org/10.17605/OSF.IO/G7CU2	Between Subjects	University of Southern California
Moral Inversion	Testing procedure	Yale University	154	Online	General Population	Moral Inversion_Yale University	SPSS Syntax files/PPIR 1 - 2 moral inversion.sps	Open Science Framework	doi:10.17605/OSF.IO/G7CU2	http://dx.doi.org/10.17605/OSF.IO/G7CU2	Between Subjects	Yale University
Intuitive Economics	Testing procedure	University of St. Thomas	131	Lab	Undergrads (Business)	Intuitive Economics_University of St. Thomas	SPSS Syntax files/PPIR 1 - 4 intuitive economics.sps	Open Science Framework	doi:10.17605/OSF.IO/G7CU2	http://dx.doi.org/10.17605/OSF.IO/G7CU2	Between Subjects	University of St Thomas
Intuitive Economics	Testing procedure	American University in Washington DC	111	Lab	Undergrads (Multiple majors)	Intuitive Economics_American University in Washington DC	SPSS Syntax files/PPIR 1 - 4 intuitive economics.sps	Open Science Framework	doi:10.17605/OSF.IO/G7CU2	http://dx.doi.org/10.17605/OSF.IO/G7CU2	Between Subjects	American University in Washington DC
Intuitive Economics	Testing procedure	University of California Irvine	279	Lab	Undergrads (Psychology)	Intuitive Economics_University of California Irvine	SPSS Syntax files/PPIR 1 - 4 intuitive economics.sps	Open Science Framework	doi:10.17605/OSF.IO/G7CU2	http://dx.doi.org/10.17605/OSF.IO/G7CU2	Between Subjects	University of California Irvine
Intuitive Economics	Testing procedure	Mechanical Turk sample	1038	Online	General population	Intuitive Economics_Mechanical Turk sample	SPSS Syntax files/PPIR 1 - 4 intuitive economics.sps	Open Science Framework	doi:10.17605/OSF.IO/G7CU2	http://dx.doi.org/10.17605/OSF.IO/G7CU2	Between Subjects	Mechanical Turk sample
Intuitive Economics	Testing procedure	University of Illinois Urbana-Champaign	114	Online	Undergrads & Grad Students (Psychology)	Intuitive Economics_University of Illinois Urbana-Champaign	SPSS Syntax files/PPIR 1 - 4 intuitive economics.sps	Open Science Framework	doi:10.17605/OSF.IO/G7CU2	http://dx.doi.org/10.17605/OSF.IO/G7CU2	Between Subjects	University of Illinois Urbana-Champaign
Intuitive Economics	Testing procedure	University of Cologne, Germany	305	Online	Undergrads & Gen. Pop	Intuitive Economics_University of Cologne, Germany	SPSS Syntax files/PPIR 1 - 4 intuitive economics.sps	Open Science Framework	doi:10.17605/OSF.IO/G7CU2	http://dx.doi.org/10.17605/OSF.IO/G7CU2	Between Subjects	University of Cologne Germany
Intuitive Economics	Testing procedure	Illinois Institute of Technology	127	Online	Undergrads (Psychology)	Intuitive Economics_Illinois Institute of Technology	SPSS Syntax files/PPIR 1 - 4 intuitive economics.sps	Open Science Framework	doi:10.17605/OSF.IO/G7CU2	http://dx.doi.org/10.17605/OSF.IO/G7CU2	Between Subjects	Illinois Institute of Technology
Intuitive Economics	Testing procedure	INSEAD, France	237	Online	Undergrads & Grad Students (Multiple majors)	Intuitive Economics_INSEAD, France	SPSS Syntax files/PPIR 1 - 4 intuitive economics.sps	Open Science Framework	doi:10.17605/OSF.IO/G7CU2	http://dx.doi.org/10.17605/OSF.IO/G7CU2	Between Subjects	INSEAD France
Intuitive Economics	Testing procedure	University of Hong Kong, China	124	Online	Undergrads (Multiple majors)	Intuitive Economics_University of Hong Kong, China	SPSS Syntax files/PPIR 1 - 4 intuitive economics.sps	Open Science Framework	doi:10.17605/OSF.IO/G7CU2	http://dx.doi.org/10.17605/OSF.IO/G7CU2	Between Subjects	University of Hong Kong China
Intuitive Economics	Testing procedure	Harvard University	39	Online	General Population	Intuitive Economics_Harvard University	SPSS Syntax files/PPIR 1 - 4 intuitive economics.sps	Open Science Framework	doi:10.17605/OSF.IO/G7CU2	http://dx.doi.org/10.17605/OSF.IO/G7CU2	Between Subjects	Harvard University
Intuitive Economics	Testing procedure	New York University	327	Lab	Undergrads (Multiple Majors)	Intuitive Economics_New York University	SPSS Syntax files/PPIR 1 - 4 intuitive economics.sps	Open Science Framework	doi:10.17605/OSF.IO/G7CU2	http://dx.doi.org/10.17605/OSF.IO/G7CU2	Between Subjects	New York University
Intuitive Economics	Testing procedure	University of Michigan	100	Lab	Undergrads (Psychology)	Intuitive Economics_University of Michigan	SPSS Syntax files/PPIR 1 - 4 intuitive economics.sps	Open Science Framework	doi:10.17605/OSF.IO/G7CU2	http://dx.doi.org/10.17605/OSF.IO/G7CU2	Between Subjects	University of Michigan
Intuitive Economics	Testing procedure	University of Southern California	251	Online	Gen. Pop (yourmorals.org)	Intuitive Economics_University of Southern California	SPSS Syntax files/PPIR 1 - 4 intuitive economics.sps	Open Science Framework	doi:10.17605/OSF.IO/G7CU2	http://dx.doi.org/10.17605/OSF.IO/G7CU2	Between Subjects	University of Southern California
Intuitive Economics	Testing procedure	Yale University	154	Online	General Population	Intuitive Economics_Yale University	SPSS Syntax files/PPIR 1 - 4 intuitive economics.sps	Open Science Framework	doi:10.17605/OSF.IO/G7CU2	http://dx.doi.org/10.17605/OSF.IO/G7CU2	Between Subjects	Yale University
Intuitive Economics	Testing procedure	Northwestern University	93	Lab	Undergrads and Grad Students (multiple majors)	Intuitive Economics_Northwestern University	SPSS Syntax files/PPIR 1 - 4 intuitive economics.sps	Open Science Framework	doi:10.17605/OSF.IO/G7CU2	http://dx.doi.org/10.17605/OSF.IO/G7CU2	Between Subjects	Northwestern University
Burn in Hell	Testing procedure	University of St. Thomas	131	Lab	Undergrads (Business)	Burn in Hell_University of St. Thomas	SPSS Syntax files/PPIR 1 -7 burn in hell.sps	Open Science Framework	doi:10.17605/OSF.IO/G7CU2	http://dx.doi.org/10.17605/OSF.IO/G7CU2	Within Subjects	University of St Thomas
Burn in Hell	Testing procedure	American University in Washington DC	111	Lab	Undergrads (Multiple majors)	Burn in Hell_American University in Washington DC	SPSS Syntax files/PPIR 1 -7 burn in hell.sps	Open Science Framework	doi:10.17605/OSF.IO/G7CU2	http://dx.doi.org/10.17605/OSF.IO/G7CU2	Within Subjects	American University in Washington DC
Burn in Hell	Testing procedure	University of California Irvine	279	Lab	Undergrads (Psychology)	Burn in Hell_University of California Irvine	SPSS Syntax files/PPIR 1 -7 burn in hell.sps	Open Science Framework	doi:10.17605/OSF.IO/G7CU2	http://dx.doi.org/10.17605/OSF.IO/G7CU2	Within Subjects	University of California Irvine
Burn in Hell	Testing procedure	Mechanical Turk sample	1038	Online	General population	Burn in Hell_Mechanical Turk sample	SPSS Syntax files/PPIR 1 -7 burn in hell.sps	Open Science Framework	doi:10.17605/OSF.IO/G7CU2	http://dx.doi.org/10.17605/OSF.IO/G7CU2	Within Subjects	Mechanical Turk sample
Burn in Hell	Testing procedure	University of Illinois Urbana-Champaign	114	Online	Undergrads & Grad Students (Psychology)	Burn in Hell_University of Illinois Urbana-Champaign	SPSS Syntax files/PPIR 1 -7 burn in hell.sps	Open Science Framework	doi:10.17605/OSF.IO/G7CU2	http://dx.doi.org/10.17605/OSF.IO/G7CU2	Within Subjects	University of Illinois Urbana-Champaign
Burn in Hell	Testing procedure	University of Cologne, Germany	305	Online	Undergrads & Gen. Pop	Burn in Hell_University of Cologne, Germany	SPSS Syntax files/PPIR 1 -7 burn in hell.sps	Open Science Framework	doi:10.17605/OSF.IO/G7CU2	http://dx.doi.org/10.17605/OSF.IO/G7CU2	Within Subjects	University of Cologne Germany
Burn in Hell	Testing procedure	Illinois Institute of Technology	127	Online	Undergrads (Psychology)	Burn in Hell_Illinois Institute of Technology	SPSS Syntax files/PPIR 1 -7 burn in hell.sps	Open Science Framework	doi:10.17605/OSF.IO/G7CU2	http://dx.doi.org/10.17605/OSF.IO/G7CU2	Within Subjects	Illinois Institute of Technology
Burn in Hell	Testing procedure	INSEAD, France	237	Online	Undergrads & Grad Students (Multiple majors)	Burn in Hell_INSEAD, France	SPSS Syntax files/PPIR 1 -7 burn in hell.sps	Open Science Framework	doi:10.17605/OSF.IO/G7CU2	http://dx.doi.org/10.17605/OSF.IO/G7CU2	Within Subjects	INSEAD France
Burn in Hell	Testing procedure	University of Hong Kong, China	124	Online	Undergrads (Multiple majors)	Burn in Hell_University of Hong Kong, China	SPSS Syntax files/PPIR 1 -7 burn in hell.sps	Open Science Framework	doi:10.17605/OSF.IO/G7CU2	http://dx.doi.org/10.17605/OSF.IO/G7CU2	Within Subjects	University of Hong Kong China
Burn in Hell	Testing procedure	Harvard University	39	Online	General Population	Burn in Hell_Harvard University	SPSS Syntax files/PPIR 1 -7 burn in hell.sps	Open Science Framework	doi:10.17605/OSF.IO/G7CU2	http://dx.doi.org/10.17605/OSF.IO/G7CU2	Within Subjects	Harvard University
Burn in Hell	Testing procedure	New York University	327	Lab	Undergrads (Multiple Majors)	Burn in Hell_New York University	SPSS Syntax files/PPIR 1 -7 burn in hell.sps	Open Science Framework	doi:10.17605/OSF.IO/G7CU2	http://dx.doi.org/10.17605/OSF.IO/G7CU2	Within Subjects	New York University
Burn in Hell	Testing procedure	University of Michigan	100	Lab	Undergrads (Psychology)	Burn in Hell_University of Michigan	SPSS Syntax files/PPIR 1 -7 burn in hell.sps	Open Science Framework	doi:10.17605/OSF.IO/G7CU2	http://dx.doi.org/10.17605/OSF.IO/G7CU2	Within Subjects	University of Michigan
Burn in Hell	Testing procedure	University of Southern California	251	Online	Gen. Pop (yourmorals.org)	Burn in Hell_University of Southern California	SPSS Syntax files/PPIR 1 -7 burn in hell.sps	Open Science Framework	doi:10.17605/OSF.IO/G7CU2	http://dx.doi.org/10.17605/OSF.IO/G7CU2	Within Subjects	University of Southern California
Burn in Hell	Testing procedure	HEC Paris	113	online	Students (MBA)	Burn in Hell_HEC Paris	SPSS Syntax files/PPIR 1 -7 burn in hell.sps	Open Science Framework	doi:10.17605/OSF.IO/G7CU2	http://dx.doi.org/10.17605/OSF.IO/G7CU2	Within Subjects	HEC Paris
Burn in Hell	Testing procedure	Northwestern University	188	Lab	Undergrads and Grad Students (multiple majors)	Burn in Hell_Northwestern University	SPSS Syntax files/PPIR 1 -7 burn in hell.sps	Open Science Framework	doi:10.17605/OSF.IO/G7CU2	http://dx.doi.org/10.17605/OSF.IO/G7CU2	Within Subjects	Northwestern University
The Moral Cliff	Testing procedure	University of St. Thomas	131	Lab	Undergrads (Business)	The Moral Cliff_University of St. Thomas	SPSS Syntax files/PPIR 2 - 3 moral cliff.sps	Open Science Framework	doi:10.17605/OSF.IO/G7CU2	http://dx.doi.org/10.17605/OSF.IO/G7CU2	Within and Between Subjects	University of St Thomas
The Moral Cliff	Testing procedure	American University in Washington DC	108	Lab	Undergrads (Multiple majors)	The Moral Cliff_American University in Washington DC	SPSS Syntax files/PPIR 2 - 3 moral cliff.sps	Open Science Framework	doi:10.17605/OSF.IO/G7CU2	http://dx.doi.org/10.17605/OSF.IO/G7CU2	Within and Between Subjects	American University in Washington DC
The Moral Cliff	Testing procedure	University of California Irvine	244	Lab	Undergrads & Grad students (Business)	The Moral Cliff_University of California Irvine	SPSS Syntax files/PPIR 2 - 3 moral cliff.sps	Open Science Framework	doi:10.17605/OSF.IO/G7CU2	http://dx.doi.org/10.17605/OSF.IO/G7CU2	Within and Between Subjects	University of California Irvine
The Moral Cliff	Testing procedure	Mechanical Turk sample	1033	Online	General population	The Moral Cliff_Mechanical Turk sample	SPSS Syntax files/PPIR 2 - 3 moral cliff.sps	Open Science Framework	doi:10.17605/OSF.IO/G7CU2	http://dx.doi.org/10.17605/OSF.IO/G7CU2	Within and Between Subjects	Mechanical Turk sample
The Moral Cliff	Testing procedure	University of Cologne, Germany	266	Online	Undergrads & Gen Pop	The Moral Cliff_University of Cologne, Germany	SPSS Syntax files/PPIR 2 - 3 moral cliff.sps	Open Science Framework	doi:10.17605/OSF.IO/G7CU2	http://dx.doi.org/10.17605/OSF.IO/G7CU2	Within and Between Subjects	University of Cologne Germany
The Moral Cliff	Testing procedure	Illinois Institute of Technology	123	Online	Undergrads (Psychology)	The Moral Cliff_Illinois Institute of Technology	SPSS Syntax files/PPIR 2 - 3 moral cliff.sps	Open Science Framework	doi:10.17605/OSF.IO/G7CU2	http://dx.doi.org/10.17605/OSF.IO/G7CU2	Within and Between Subjects	Illinois Institute of Technology
The Moral Cliff	Testing procedure	INSEAD, France	236	Online	Undergrads & Grad students (Multiple majors)	The Moral Cliff_INSEAD, France	SPSS Syntax files/PPIR 2 - 3 moral cliff.sps	Open Science Framework	doi:10.17605/OSF.IO/G7CU2	http://dx.doi.org/10.17605/OSF.IO/G7CU2	Within and Between Subjects	INSEAD France
The Moral Cliff	Testing procedure	Harvard University	51	Online	General Population	The Moral Cliff_Harvard University	SPSS Syntax files/PPIR 2 - 3 moral cliff.sps	Open Science Framework	doi:10.17605/OSF.IO/G7CU2	http://dx.doi.org/10.17605/OSF.IO/G7CU2	Within and Between Subjects	Harvard University
The Moral Cliff	Testing procedure	University of Washington (Foster)	115	Lab	Undergrads (Business)	The Moral Cliff_University of Washington (Foster)	SPSS Syntax files/PPIR 2 - 3 moral cliff.sps	Open Science Framework	doi:10.17605/OSF.IO/G7CU2	http://dx.doi.org/10.17605/OSF.IO/G7CU2	Within and Between Subjects	University of Washington Foster
The Moral Cliff	Testing procedure	University of Groningen, the Netherlands	240	Lab	Undergrads & Grad students (Business)	The Moral Cliff_University of Groningen, the Netherlands	SPSS Syntax files/PPIR 2 - 3 moral cliff.sps	Open Science Framework	doi:10.17605/OSF.IO/G7CU2	http://dx.doi.org/10.17605/OSF.IO/G7CU2	Within and Between Subjects	University of Groningen the Netherlands
The Moral Cliff	Testing procedure	University of Washington	289	Lab	Undergrads & Grad students (Multiple Majors)	The Moral Cliff_University of Washington	SPSS Syntax files/PPIR 2 - 3 moral cliff.sps	Open Science Framework	doi:10.17605/OSF.IO/G7CU2	http://dx.doi.org/10.17605/OSF.IO/G7CU2	Within and Between Subjects	University of Washington
The Moral Cliff	Testing procedure	Beijing Normal University, China	111	Lab	Undergrads (Psychology)	The Moral Cliff_Beijing Normal University, China	SPSS Syntax files/PPIR 2 - 3 moral cliff.sps	Open Science Framework	doi:10.17605/OSF.IO/G7CU2	http://dx.doi.org/10.17605/OSF.IO/G7CU2	Within and Between Subjects	Beijing Normal University China
The Moral Cliff	Testing procedure	University of Toronto, Canada	384	Lab	Undergrads (Psychology)	The Moral Cliff_University of Toronto, Canada	SPSS Syntax files/PPIR 2 - 3 moral cliff.sps	Open Science Framework	doi:10.17605/OSF.IO/G7CU2	http://dx.doi.org/10.17605/OSF.IO/G7CU2	Within and Between Subjects	University of Toronto Canada
The Moral Cliff	Testing procedure	University of South Florida	237	Online	Undergrads (Multiple Majors)	The Moral Cliff_University of South Florida	SPSS Syntax files/PPIR 2 - 3 moral cliff.sps	Open Science Framework	doi:10.17605/OSF.IO/G7CU2	http://dx.doi.org/10.17605/OSF.IO/G7CU2	Within and Between Subjects	University of South Florida
The Moral Cliff	Testing procedure	Yale University	158	Online	General Population	The Moral Cliff_Yale University	SPSS Syntax files/PPIR 2 - 3 moral cliff.sps	Open Science Framework	doi:10.17605/OSF.IO/G7CU2	http://dx.doi.org/10.17605/OSF.IO/G7CU2	Within and Between Subjects	Yale University
Bad Tipper	Testing procedure	University of St. Thomas	131	Lab	Undergrads (Business)	Bad Tipper _University of St. Thomas	SPSS Syntax files/PPIR 2 - 9 bad tipper.sps	Open Science Framework	doi:10.17605/OSF.IO/G7CU2	http://dx.doi.org/10.17605/OSF.IO/G7CU2	Between Subjects	University of St Thomas
Bad Tipper	Testing procedure	American University in Washington DC	108	Lab	Undergrads (Multiple majors)	Bad Tipper _American University in Washington DC	SPSS Syntax files/PPIR 2 - 9 bad tipper.sps	Open Science Framework	doi:10.17605/OSF.IO/G7CU2	http://dx.doi.org/10.17605/OSF.IO/G7CU2	Between Subjects	American University in Washington DC
Bad Tipper	Testing procedure	University of California Irvine	244	Lab	Undergrads & Grad students (Business)	Bad Tipper _University of California Irvine	SPSS Syntax files/PPIR 2 - 9 bad tipper.sps	Open Science Framework	doi:10.17605/OSF.IO/G7CU2	http://dx.doi.org/10.17605/OSF.IO/G7CU2	Between Subjects	University of California Irvine
Bad Tipper	Testing procedure	Mechanical Turk sample	1033	Online	General population	Bad Tipper _Mechanical Turk sample	SPSS Syntax files/PPIR 2 - 9 bad tipper.sps	Open Science Framework	doi:10.17605/OSF.IO/G7CU2	http://dx.doi.org/10.17605/OSF.IO/G7CU2	Between Subjects	Mechanical Turk sample
Bad Tipper	Testing procedure	University of Cologne, Germany	266	Online	Undergrads & Gen Pop	Bad Tipper _University of Cologne, Germany	SPSS Syntax files/PPIR 2 - 9 bad tipper.sps	Open Science Framework	doi:10.17605/OSF.IO/G7CU2	http://dx.doi.org/10.17605/OSF.IO/G7CU2	Between Subjects	University of Cologne Germany
Bad Tipper	Testing procedure	Illinois Institute of Technology	123	Online	Undergrads (Psychology)	Bad Tipper _Illinois Institute of Technology	SPSS Syntax files/PPIR 2 - 9 bad tipper.sps	Open Science Framework	doi:10.17605/OSF.IO/G7CU2	http://dx.doi.org/10.17605/OSF.IO/G7CU2	Between Subjects	Illinois Institute of Technology
Bad Tipper	Testing procedure	INSEAD, France	236	Online	Undergrads & Grad students (Multiple majors)	Bad Tipper _INSEAD, France	SPSS Syntax files/PPIR 2 - 9 bad tipper.sps	Open Science Framework	doi:10.17605/OSF.IO/G7CU2	http://dx.doi.org/10.17605/OSF.IO/G7CU2	Between Subjects	INSEAD France
Bad Tipper	Testing procedure	Harvard University	51	Online	General Population	Bad Tipper _Harvard University	SPSS Syntax files/PPIR 2 - 9 bad tipper.sps	Open Science Framework	doi:10.17605/OSF.IO/G7CU2	http://dx.doi.org/10.17605/OSF.IO/G7CU2	Between Subjects	Harvard University
Bad Tipper	Testing procedure	University of Washington (Foster)	115	Lab	Undergrads (Business)	Bad Tipper _University of Washington (Foster)	SPSS Syntax files/PPIR 2 - 9 bad tipper.sps	Open Science Framework	doi:10.17605/OSF.IO/G7CU2	http://dx.doi.org/10.17605/OSF.IO/G7CU2	Between Subjects	University of Washington Foster
Bad Tipper	Testing procedure	University of Groningen, the Netherlands	240	Lab	Undergrads & Grad students (Business)	Bad Tipper _University of Groningen, the Netherlands	SPSS Syntax files/PPIR 2 - 9 bad tipper.sps	Open Science Framework	doi:10.17605/OSF.IO/G7CU2	http://dx.doi.org/10.17605/OSF.IO/G7CU2	Between Subjects	University of Groningen the Netherlands
Bad Tipper	Testing procedure	University of Washington	289	Lab	Undergrads & Grad students (Multiple Majors)	Bad Tipper _University of Washington	SPSS Syntax files/PPIR 2 - 9 bad tipper.sps	Open Science Framework	doi:10.17605/OSF.IO/G7CU2	http://dx.doi.org/10.17605/OSF.IO/G7CU2	Between Subjects	University of Washington
Bad Tipper	Testing procedure	Beijing Normal University, China	111	Lab	Undergrads (Psychology)	Bad Tipper _Beijing Normal University, China	SPSS Syntax files/PPIR 2 - 9 bad tipper.sps	Open Science Framework	doi:10.17605/OSF.IO/G7CU2	http://dx.doi.org/10.17605/OSF.IO/G7CU2	Between Subjects	Beijing Normal University China
Bad Tipper	Testing procedure	University of Toronto, Canada	384	Lab	Undergrads (Psychology)	Bad Tipper _University of Toronto, Canada	SPSS Syntax files/PPIR 2 - 9 bad tipper.sps	Open Science Framework	doi:10.17605/OSF.IO/G7CU2	http://dx.doi.org/10.17605/OSF.IO/G7CU2	Between Subjects	University of Toronto Canada
Bad Tipper	Testing procedure	University of South Florida	237	Online	Undergrads (Multiple Majors)	Bad Tipper _University of South Florida	SPSS Syntax files/PPIR 2 - 9 bad tipper.sps	Open Science Framework	doi:10.17605/OSF.IO/G7CU2	http://dx.doi.org/10.17605/OSF.IO/G7CU2	Between Subjects	University of South Florida
Bad Tipper	Testing procedure	HEC Paris	113	online	Students (MBA)	Bad Tipper _HEC Paris	SPSS Syntax files/PPIR 2 - 9 bad tipper.sps	Open Science Framework	doi:10.17605/OSF.IO/G7CU2	http://dx.doi.org/10.17605/OSF.IO/G7CU2	Between Subjects	HEC Paris
Bad Tipper	Testing procedure	Yale University	158	Online	General Population	Bad Tipper _Yale University	SPSS Syntax files/PPIR 2 - 9 bad tipper.sps	Open Science Framework	doi:10.17605/OSF.IO/G7CU2	http://dx.doi.org/10.17605/OSF.IO/G7CU2	Between Subjects	Yale University
Presumption of Guilt	Testing procedure	University of St. Thomas	131	Lab	Undergrads (Business)	Presumption of Guilt _University of St. Thomas	PSS Syntax files/PPIR 2 - 1 presumption of guilt.sps	Open Science Framework	doi:10.17605/OSF.IO/G7CU2	http://dx.doi.org/10.17605/OSF.IO/G7CU2	Between Subjects	University of St Thomas
Presumption of Guilt	Testing procedure	American University in Washington DC	108	Lab	Undergrads (Multiple majors)	Presumption of Guilt _American University in Washington DC	PSS Syntax files/PPIR 2 - 1 presumption of guilt.sps	Open Science Framework	doi:10.17605/OSF.IO/G7CU2	http://dx.doi.org/10.17605/OSF.IO/G7CU2	Between Subjects	American University in Washington DC
Presumption of Guilt	Testing procedure	University of California Irvine	244	Lab	Undergrads & Grad students (Business)	Presumption of Guilt _University of California Irvine	PSS Syntax files/PPIR 2 - 1 presumption of guilt.sps	Open Science Framework	doi:10.17605/OSF.IO/G7CU2	http://dx.doi.org/10.17605/OSF.IO/G7CU2	Between Subjects	University of California Irvine
Presumption of Guilt	Testing procedure	Mechanical Turk sample	1033	Online	General population	Presumption of Guilt _Mechanical Turk sample	PSS Syntax files/PPIR 2 - 1 presumption of guilt.sps	Open Science Framework	doi:10.17605/OSF.IO/G7CU2	http://dx.doi.org/10.17605/OSF.IO/G7CU2	Between Subjects	Mechanical Turk sample
Presumption of Guilt	Testing procedure	University of Cologne, Germany	266	Online	Undergrads & Gen Pop	Presumption of Guilt _University of Cologne, Germany	PSS Syntax files/PPIR 2 - 1 presumption of guilt.sps	Open Science Framework	doi:10.17605/OSF.IO/G7CU2	http://dx.doi.org/10.17605/OSF.IO/G7CU2	Between Subjects	University of Cologne Germany
Presumption of Guilt	Testing procedure	Illinois Institute of Technology	123	Online	Undergrads (Psychology)	Presumption of Guilt _Illinois Institute of Technology	PSS Syntax files/PPIR 2 - 1 presumption of guilt.sps	Open Science Framework	doi:10.17605/OSF.IO/G7CU2	http://dx.doi.org/10.17605/OSF.IO/G7CU2	Between Subjects	Illinois Institute of Technology
Presumption of Guilt	Testing procedure	INSEAD, France	236	Online	Undergrads & Grad students (Multiple majors)	Presumption of Guilt _INSEAD, France	PSS Syntax files/PPIR 2 - 1 presumption of guilt.sps	Open Science Framework	doi:10.17605/OSF.IO/G7CU2	http://dx.doi.org/10.17605/OSF.IO/G7CU2	Between Subjects	INSEAD France
Presumption of Guilt	Testing procedure	Harvard University	51	Online	General Population	Presumption of Guilt _Harvard University	PSS Syntax files/PPIR 2 - 1 presumption of guilt.sps	Open Science Framework	doi:10.17605/OSF.IO/G7CU2	http://dx.doi.org/10.17605/OSF.IO/G7CU2	Between Subjects	Harvard University
Presumption of Guilt	Testing procedure	University of Washington (Foster)	115	Lab	Undergrads (Business)	Presumption of Guilt _University of Washington (Foster)	PSS Syntax files/PPIR 2 - 1 presumption of guilt.sps	Open Science Framework	doi:10.17605/OSF.IO/G7CU2	http://dx.doi.org/10.17605/OSF.IO/G7CU2	Between Subjects	University of Washington Foster
Presumption of Guilt	Testing procedure	University of Groningen, the Netherlands	240	Lab	Undergrads & Grad students (Business)	Presumption of Guilt _University of Groningen, the Netherlands	PSS Syntax files/PPIR 2 - 1 presumption of guilt.sps	Open Science Framework	doi:10.17605/OSF.IO/G7CU2	http://dx.doi.org/10.17605/OSF.IO/G7CU2	Between Subjects	University of Groningen the Netherlands
Presumption of Guilt	Testing procedure	University of Washington	289	Lab	Undergrads & Grad students (Multiple Majors)	Presumption of Guilt _University of Washington	PSS Syntax files/PPIR 2 - 1 presumption of guilt.sps	Open Science Framework	doi:10.17605/OSF.IO/G7CU2	http://dx.doi.org/10.17605/OSF.IO/G7CU2	Between Subjects	University of Washington
Presumption of Guilt	Testing procedure	Beijing Normal University, China	111	Lab	Undergrads (Psychology)	Presumption of Guilt _Beijing Normal University, China	PSS Syntax files/PPIR 2 - 1 presumption of guilt.sps	Open Science Framework	doi:10.17605/OSF.IO/G7CU2	http://dx.doi.org/10.17605/OSF.IO/G7CU2	Between Subjects	Beijing Normal University China
Presumption of Guilt	Testing procedure	University of Toronto, Canada	384	Lab	Undergrads (Psychology)	Presumption of Guilt _University of Toronto, Canada	PSS Syntax files/PPIR 2 - 1 presumption of guilt.sps	Open Science Framework	doi:10.17605/OSF.IO/G7CU2	http://dx.doi.org/10.17605/OSF.IO/G7CU2	Between Subjects	University of Toronto Canada
Presumption of Guilt	Testing procedure	University of South Florida	237	Online	Undergrads (Multiple Majors)	Presumption of Guilt _University of South Florida	PSS Syntax files/PPIR 2 - 1 presumption of guilt.sps	Open Science Framework	doi:10.17605/OSF.IO/G7CU2	http://dx.doi.org/10.17605/OSF.IO/G7CU2	Between Subjects	University of South Florida
Presumption of Guilt	Testing procedure	Yale University	158	Online	General Population	Presumption of Guilt _Yale University	PSS Syntax files/PPIR 2 - 1 presumption of guilt.sps	Open Science Framework	doi:10.17605/OSF.IO/G7CU2	http://dx.doi.org/10.17605/OSF.IO/G7CU2	Between Subjects	Yale University
Presumption of Guilt	Testing procedure	HEC Paris	113	online	Students (MBA)	Presumption of Guilt _HEC Paris	PSS Syntax files/PPIR 2 - 1 presumption of guilt.sps	Open Science Framework	doi:10.17605/OSF.IO/G7CU2	http://dx.doi.org/10.17605/OSF.IO/G7CU2	Between Subjects	HEC Paris
Presumption of Guilt	Testing procedure	Northwestern University	188	Lab	Undergrads and Grad Students (multiple majors)	Presumption of Guilt _Northwestern University	PSS Syntax files/PPIR 2 - 1 presumption of guilt.sps	Open Science Framework	doi:10.17605/OSF.IO/G7CU2	http://dx.doi.org/10.17605/OSF.IO/G7CU2	Between Subjects	Northwestern University
Cold Hearted Prosociality	Testing procedure	University of St. Thomas	131	Lab	Undergrads (Business)	Cold Hearted Prosociality _University of St. Thomas	SPSS Syntax files/PPIR 3 - 6 cold-hearted.sps	Open Science Framework	doi:10.17605/OSF.IO/G7CU2	http://dx.doi.org/10.17605/OSF.IO/G7CU2	Between Subjects	University of St Thomas
Cold Hearted Prosociality	Testing procedure	American University in Washington DC	108	Lab	Undergrads (Multiple majors)	Cold Hearted Prosociality _American University in Washington DC	SPSS Syntax files/PPIR 3 - 6 cold-hearted.sps	Open Science Framework	doi:10.17605/OSF.IO/G7CU2	http://dx.doi.org/10.17605/OSF.IO/G7CU2	Between Subjects	American University in Washington DC
Cold Hearted Prosociality	Testing procedure	Mechanical Turk sample	1026	Online	Gen Pop	Cold Hearted Prosociality _Mechanical Turk sample	SPSS Syntax files/PPIR 3 - 6 cold-hearted.sps	Open Science Framework	doi:10.17605/OSF.IO/G7CU2	http://dx.doi.org/10.17605/OSF.IO/G7CU2	Between Subjects	Mechanical Turk sample
Cold Hearted Prosociality	Testing procedure	University of Cologne, Germany	254	Online	Undergrads & Gen Pop	Cold Hearted Prosociality _University of Cologne, Germany	SPSS Syntax files/PPIR 3 - 6 cold-hearted.sps	Open Science Framework	doi:10.17605/OSF.IO/G7CU2	http://dx.doi.org/10.17605/OSF.IO/G7CU2	Between Subjects	University of Cologne Germany
Cold Hearted Prosociality	Testing procedure	INSEAD, France	243	Online	Undergrads & Grad students	Cold Hearted Prosociality _INSEAD, France	SPSS Syntax files/PPIR 3 - 6 cold-hearted.sps	Open Science Framework	doi:10.17605/OSF.IO/G7CU2	http://dx.doi.org/10.17605/OSF.IO/G7CU2	Between Subjects	INSEAD France
Cold Hearted Prosociality	Testing procedure	Harvard University	39	Online	(Multiple majors) Gen Pop	Cold Hearted Prosociality _Harvard University	SPSS Syntax files/PPIR 3 - 6 cold-hearted.sps	Open Science Framework	doi:10.17605/OSF.IO/G7CU2	http://dx.doi.org/10.17605/OSF.IO/G7CU2	Between Subjects	Harvard University
Cold Hearted Prosociality	Testing procedure	University of Southern California	302	Online	Gen Pop (yourmorals.org)	Cold Hearted Prosociality _University of Southern California	SPSS Syntax files/PPIR 3 - 6 cold-hearted.sps	Open Science Framework	doi:10.17605/OSF.IO/G7CU2	http://dx.doi.org/10.17605/OSF.IO/G7CU2	Between Subjects	University of Southern California
Cold Hearted Prosociality	Testing procedure	University of Washington Bothell	179	Online	Undergrads & Grad students (Business)	Cold Hearted Prosociality _University of Washington Bothell	SPSS Syntax files/PPIR 3 - 6 cold-hearted.sps	Open Science Framework	doi:10.17605/OSF.IO/G7CU2	http://dx.doi.org/10.17605/OSF.IO/G7CU2	Between Subjects	University of Washington Bothell
Cold Hearted Prosociality	Testing procedure	University of Illinois at Chicago	605	Online	Undergrads & Grad students (Multiple Majors)	Cold Hearted Prosociality _University of Illinois at Chicago	SPSS Syntax files/PPIR 3 - 6 cold-hearted.sps	Open Science Framework	doi:10.17605/OSF.IO/G7CU2	http://dx.doi.org/10.17605/OSF.IO/G7CU2	Between Subjects	University of Illinois at Chicago
Cold Hearted Prosociality	Testing procedure	University of Massachusetts Amherst	104	Lab	Undergrads (Multiple majors)	Cold Hearted Prosociality _University of Massachusetts Amherst	SPSS Syntax files/PPIR 3 - 6 cold-hearted.sps	Open Science Framework	doi:10.17605/OSF.IO/G7CU2	http://dx.doi.org/10.17605/OSF.IO/G7CU2	Between Subjects	University of Massachusetts Amherst
Cold Hearted Prosociality	Testing procedure	INSEAD, France	256	Lab	Undergrads & Grad students (Multiple majors)	Cold Hearted Prosociality _INSEAD, France	SPSS Syntax files/PPIR 3 - 6 cold-hearted.sps	Open Science Framework	doi:10.17605/OSF.IO/G7CU2	http://dx.doi.org/10.17605/OSF.IO/G7CU2	Between Subjects	INSEAD France
Cold Hearted Prosociality	Testing procedure	Yale University	161	Online	General Population	Cold Hearted Prosociality _Yale University	SPSS Syntax files/PPIR 3 - 6 cold-hearted.sps	Open Science Framework	doi:10.17605/OSF.IO/G7CU2	http://dx.doi.org/10.17605/OSF.IO/G7CU2	Between Subjects	Yale University
Cold Hearted Prosociality	Testing procedure	HEC Paris	113	online	Students (MBA)	Cold Hearted Prosociality _HEC Paris	SPSS Syntax files/PPIR 3 - 6 cold-hearted.sps	Open Science Framework	doi:10.17605/OSF.IO/G7CU2	http://dx.doi.org/10.17605/OSF.IO/G7CU2	Between Subjects	HEC Paris
Belief-Act Inconsistency	Testing procedure	University of St. Thomas	131	Lab	Undergrads (Business)	Belief-Act Inconsistency _University of St. Thomas	SPSS Syntax files/PPIR 3 - 10 belief act consistency.sps	Open Science Framework	doi:10.17605/OSF.IO/G7CU2	http://dx.doi.org/10.17605/OSF.IO/G7CU2	Between Subjects	University of St Thomas
Belief-Act Inconsistency	Testing procedure	American University in Washington DC	108	Lab	Undergrads (Multiple majors)	Belief-Act Inconsistency _American University in Washington DC	SPSS Syntax files/PPIR 3 - 10 belief act consistency.sps	Open Science Framework	doi:10.17605/OSF.IO/G7CU2	http://dx.doi.org/10.17605/OSF.IO/G7CU2	Between Subjects	American University in Washington DC
Belief-Act Inconsistency	Testing procedure	Mechanical Turk sample	1026	Online	Gen Pop	Belief-Act Inconsistency _Mechanical Turk sample	SPSS Syntax files/PPIR 3 - 10 belief act consistency.sps	Open Science Framework	doi:10.17605/OSF.IO/G7CU2	http://dx.doi.org/10.17605/OSF.IO/G7CU2	Between Subjects	Mechanical Turk sample
Belief-Act Inconsistency	Testing procedure	University of Cologne, Germany	254	Online	Undergrads & Gen Pop	Belief-Act Inconsistency _University of Cologne, Germany	SPSS Syntax files/PPIR 3 - 10 belief act consistency.sps	Open Science Framework	doi:10.17605/OSF.IO/G7CU2	http://dx.doi.org/10.17605/OSF.IO/G7CU2	Between Subjects	University of Cologne Germany
Belief-Act Inconsistency	Testing procedure	INSEAD, France	243	Online	Undergrads & Grad students	Belief-Act Inconsistency _INSEAD, France	SPSS Syntax files/PPIR 3 - 10 belief act consistency.sps	Open Science Framework	doi:10.17605/OSF.IO/G7CU2	http://dx.doi.org/10.17605/OSF.IO/G7CU2	Between Subjects	INSEAD France
Belief-Act Inconsistency	Testing procedure	Harvard University	39	Online	(Multiple majors) Gen Pop	Belief-Act Inconsistency _Harvard University	SPSS Syntax files/PPIR 3 - 10 belief act consistency.sps	Open Science Framework	doi:10.17605/OSF.IO/G7CU2	http://dx.doi.org/10.17605/OSF.IO/G7CU2	Between Subjects	Harvard University
Belief-Act Inconsistency	Testing procedure	University of Southern California	302	Online	Gen Pop (yourmorals.org)	Belief-Act Inconsistency _University of Southern California	SPSS Syntax files/PPIR 3 - 10 belief act consistency.sps	Open Science Framework	doi:10.17605/OSF.IO/G7CU2	http://dx.doi.org/10.17605/OSF.IO/G7CU2	Between Subjects	University of Southern California
Belief-Act Inconsistency	Testing procedure	University of Washington Bothell	179	Online	Undergrads & Grad students (Business)	Belief-Act Inconsistency _University of Washington Bothell	SPSS Syntax files/PPIR 3 - 10 belief act consistency.sps	Open Science Framework	doi:10.17605/OSF.IO/G7CU2	http://dx.doi.org/10.17605/OSF.IO/G7CU2	Between Subjects	University of Washington Bothell
Belief-Act Inconsistency	Testing procedure	University of Illinois at Chicago	605	Online	Undergrads & Grad students (Multiple Majors)	Belief-Act Inconsistency _University of Illinois at Chicago	SPSS Syntax files/PPIR 3 - 10 belief act consistency.sps	Open Science Framework	doi:10.17605/OSF.IO/G7CU2	http://dx.doi.org/10.17605/OSF.IO/G7CU2	Between Subjects	University of Illinois at Chicago
Belief-Act Inconsistency	Testing procedure	University of Massachusetts Amherst	104	Lab	Undergrads (Multiple majors)	Belief-Act Inconsistency _University of Massachusetts Amherst	SPSS Syntax files/PPIR 3 - 10 belief act consistency.sps	Open Science Framework	doi:10.17605/OSF.IO/G7CU2	http://dx.doi.org/10.17605/OSF.IO/G7CU2	Between Subjects	University of Massachusetts Amherst
Belief-Act Inconsistency	Testing procedure	INSEAD, France	256	Lab	Undergrads & Grad students (Multiple majors)	Belief-Act Inconsistency _INSEAD, France	SPSS Syntax files/PPIR 3 - 10 belief act consistency.sps	Open Science Framework	doi:10.17605/OSF.IO/G7CU2	http://dx.doi.org/10.17605/OSF.IO/G7CU2	Between Subjects	INSEAD France
Belief-Act Inconsistency	Testing procedure	Yale University	161	Online	General Population	Belief-Act Inconsistency _Yale University	SPSS Syntax files/PPIR 3 - 10 belief act consistency.sps	Open Science Framework	doi:10.17605/OSF.IO/G7CU2	http://dx.doi.org/10.17605/OSF.IO/G7CU2	Between Subjects	Yale University
Belief-Act Inconsistency	Testing procedure	HEC Paris	113	online	Students (MBA)	Belief-Act Inconsistency _HEC Paris	SPSS Syntax files/PPIR 3 - 10 belief act consistency.sps	Open Science Framework	doi:10.17605/OSF.IO/G7CU2	http://dx.doi.org/10.17605/OSF.IO/G7CU2	Between Subjects	HEC Paris
Belief-Act Inconsistency	Testing procedure	Northwestern University	188	Lab	Undergrads and Grad Students (multiple majors)	Belief-Act Inconsistency _Northwestern University	SPSS Syntax files/PPIR 3 - 10 belief act consistency.sps	Open Science Framework	doi:10.17605/OSF.IO/G7CU2	http://dx.doi.org/10.17605/OSF.IO/G7CU2	Between Subjects	Northwestern University
Bigot-Misanthrope	Testing procedure	University of St. Thomas	131	Lab	Undergrads (Business)	Bigot-Misanthrope _University of St. Thomas	SPSS Syntax files/PPIR 3 - 8 bigot misanthrope.sps	Open Science Framework	doi:10.17605/OSF.IO/G7CU2	http://dx.doi.org/10.17605/OSF.IO/G7CU2	Between Subjects	University of St Thomas
Bigot-Misanthrope	Testing procedure	American University in Washington DC	108	Lab	Undergrads (Multiple majors)	Bigot-Misanthrope _American University in Washington DC	SPSS Syntax files/PPIR 3 - 8 bigot misanthrope.sps	Open Science Framework	doi:10.17605/OSF.IO/G7CU2	http://dx.doi.org/10.17605/OSF.IO/G7CU2	Between Subjects	American University in Washington DC
Bigot-Misanthrope	Testing procedure	Mechanical Turk sample	1026	Online	Gen Pop	Bigot-Misanthrope _Mechanical Turk sample	SPSS Syntax files/PPIR 3 - 8 bigot misanthrope.sps	Open Science Framework	doi:10.17605/OSF.IO/G7CU2	http://dx.doi.org/10.17605/OSF.IO/G7CU2	Between Subjects	Mechanical Turk sample
Bigot-Misanthrope	Testing procedure	University of Cologne, Germany	254	Online	Undergrads & Gen Pop	Bigot-Misanthrope _University of Cologne, Germany	SPSS Syntax files/PPIR 3 - 8 bigot misanthrope.sps	Open Science Framework	doi:10.17605/OSF.IO/G7CU2	http://dx.doi.org/10.17605/OSF.IO/G7CU2	Between Subjects	University of Cologne Germany
Bigot-Misanthrope	Testing procedure	INSEAD, France	243	Online	Undergrads & Grad students	Bigot-Misanthrope _INSEAD, France	SPSS Syntax files/PPIR 3 - 8 bigot misanthrope.sps	Open Science Framework	doi:10.17605/OSF.IO/G7CU2	http://dx.doi.org/10.17605/OSF.IO/G7CU2	Between Subjects	INSEAD France
Bigot-Misanthrope	Testing procedure	Harvard University	39	Online	(Multiple majors) Gen Pop	Bigot-Misanthrope _Harvard University	SPSS Syntax files/PPIR 3 - 8 bigot misanthrope.sps	Open Science Framework	doi:10.17605/OSF.IO/G7CU2	http://dx.doi.org/10.17605/OSF.IO/G7CU2	Between Subjects	Harvard University
Bigot-Misanthrope	Testing procedure	University of Southern California	302	Online	Gen Pop (yourmorals.org)	Bigot-Misanthrope _University of Southern California	SPSS Syntax files/PPIR 3 - 8 bigot misanthrope.sps	Open Science Framework	doi:10.17605/OSF.IO/G7CU2	http://dx.doi.org/10.17605/OSF.IO/G7CU2	Between Subjects	University of Southern California
Bigot-Misanthrope	Testing procedure	University of Washington Bothell	179	Online	Undergrads & Grad students (Business)	Bigot-Misanthrope _University of Washington Bothell	SPSS Syntax files/PPIR 3 - 8 bigot misanthrope.sps	Open Science Framework	doi:10.17605/OSF.IO/G7CU2	http://dx.doi.org/10.17605/OSF.IO/G7CU2	Between Subjects	University of Washington Bothell
Bigot-Misanthrope	Testing procedure	University of Illinois at Chicago	605	Online	Undergrads & Grad students (Multiple Majors)	Bigot-Misanthrope _University of Illinois at Chicago	SPSS Syntax files/PPIR 3 - 8 bigot misanthrope.sps	Open Science Framework	doi:10.17605/OSF.IO/G7CU2	http://dx.doi.org/10.17605/OSF.IO/G7CU2	Between Subjects	University of Illinois at Chicago
Bigot-Misanthrope	Testing procedure	University of Massachusetts Amherst	104	Lab	Undergrads (Multiple majors)	Bigot-Misanthrope _University of Massachusetts Amherst	SPSS Syntax files/PPIR 3 - 8 bigot misanthrope.sps	Open Science Framework	doi:10.17605/OSF.IO/G7CU2	http://dx.doi.org/10.17605/OSF.IO/G7CU2	Between Subjects	University of Massachusetts Amherst
Bigot-Misanthrope	Testing procedure	INSEAD, France	256	Lab	Undergrads & Grad students (Multiple majors)	Bigot-Misanthrope _INSEAD, France	SPSS Syntax files/PPIR 3 - 8 bigot misanthrope.sps	Open Science Framework	doi:10.17605/OSF.IO/G7CU2	http://dx.doi.org/10.17605/OSF.IO/G7CU2	Between Subjects	INSEAD France
Bigot-Misanthrope	Testing procedure	Yale University	161	Online	General Population	Bigot-Misanthrope _Yale University	SPSS Syntax files/PPIR 3 - 8 bigot misanthrope.sps	Open Science Framework	doi:10.17605/OSF.IO/G7CU2	http://dx.doi.org/10.17605/OSF.IO/G7CU2	Between Subjects	Yale University
Bigot-Misanthrope	Testing procedure	HEC Paris	113	online	Students (MBA)	Bigot-Misanthrope _HEC Paris	SPSS Syntax files/PPIR 3 - 8 bigot misanthrope.sps	Open Science Framework	doi:10.17605/OSF.IO/G7CU2	http://dx.doi.org/10.17605/OSF.IO/G7CU2	Between Subjects	HEC Paris
Higher Standard Effect	Testing procedure	University of St. Thomas	131	Lab	Undergrads (Business)	Higher Standard Effect_University of St. Thomas	SPSS Syntax files/PPIR 3 - 5 higher standard - Charity.sps	Open Science Framework	doi:10.17605/OSF.IO/G7CU2	http://dx.doi.org/10.17605/OSF.IO/G7CU2	Between Subjects	University of St Thomas
Higher Standard Effect	Testing procedure	American University in Washington DC	108	Lab	Undergrads (Multiple majors)	Higher Standard Effect_American University in Washington DC	SPSS Syntax files/PPIR 3 - 5 higher standard - Charity.sps	Open Science Framework	doi:10.17605/OSF.IO/G7CU2	http://dx.doi.org/10.17605/OSF.IO/G7CU2	Between Subjects	American University in Washington DC
Higher Standard Effect	Testing procedure	Mechanical Turk sample	1026	Online	Gen Pop	Higher Standard Effect_Mechanical Turk sample	SPSS Syntax files/PPIR 3 - 5 higher standard - Charity.sps	Open Science Framework	doi:10.17605/OSF.IO/G7CU2	http://dx.doi.org/10.17605/OSF.IO/G7CU2	Between Subjects	Mechanical Turk sample
Higher Standard Effect	Testing procedure	University of Cologne, Germany	254	Online	Undergrads & Gen Pop	Higher Standard Effect_University of Cologne, Germany	SPSS Syntax files/PPIR 3 - 5 higher standard - Charity.sps	Open Science Framework	doi:10.17605/OSF.IO/G7CU2	http://dx.doi.org/10.17605/OSF.IO/G7CU2	Between Subjects	University of Cologne Germany
Higher Standard Effect	Testing procedure	INSEAD, France	243	Online	Undergrads & Grad students	Higher Standard Effect_INSEAD, France	SPSS Syntax files/PPIR 3 - 5 higher standard - Charity.sps	Open Science Framework	doi:10.17605/OSF.IO/G7CU2	http://dx.doi.org/10.17605/OSF.IO/G7CU2	Between Subjects	INSEAD France
Higher Standard Effect	Testing procedure	Harvard University	39	Online	(Multiple majors) Gen Pop	Higher Standard Effect_Harvard University	SPSS Syntax files/PPIR 3 - 5 higher standard - Charity.sps	Open Science Framework	doi:10.17605/OSF.IO/G7CU2	http://dx.doi.org/10.17605/OSF.IO/G7CU2	Between Subjects	Harvard University
Higher Standard Effect	Testing procedure	University of Southern California	302	Online	Gen Pop (yourmorals.org)	Higher Standard Effect_University of Southern California	SPSS Syntax files/PPIR 3 - 5 higher standard - Charity.sps	Open Science Framework	doi:10.17605/OSF.IO/G7CU2	http://dx.doi.org/10.17605/OSF.IO/G7CU2	Between Subjects	University of Southern California
Higher Standard Effect	Testing procedure	University of Washington Bothell	179	Online	Undergrads & Grad students (Business)	Higher Standard Effect_University of Washington Bothell	SPSS Syntax files/PPIR 3 - 5 higher standard - Charity.sps	Open Science Framework	doi:10.17605/OSF.IO/G7CU2	http://dx.doi.org/10.17605/OSF.IO/G7CU2	Between Subjects	University of Washington Bothell
Higher Standard Effect	Testing procedure	University of Illinois at Chicago	605	Online	Undergrads & Grad students (Multiple Majors)	Higher Standard Effect_University of Illinois at Chicago	SPSS Syntax files/PPIR 3 - 5 higher standard - Charity.sps	Open Science Framework	doi:10.17605/OSF.IO/G7CU2	http://dx.doi.org/10.17605/OSF.IO/G7CU2	Between Subjects	University of Illinois at Chicago
Higher Standard Effect	Testing procedure	University of Massachusetts Amherst	104	Lab	Undergrads (Multiple majors)	Higher Standard Effect_University of Massachusetts Amherst	SPSS Syntax files/PPIR 3 - 5 higher standard - Charity.sps	Open Science Framework	doi:10.17605/OSF.IO/G7CU2	http://dx.doi.org/10.17605/OSF.IO/G7CU2	Between Subjects	University of Massachusetts Amherst
Higher Standard Effect	Testing procedure	INSEAD, France	256	Lab	Undergrads & Grad students (Multiple majors)	Higher Standard Effect_INSEAD, France	SPSS Syntax files/PPIR 3 - 5 higher standard - Charity.sps	Open Science Framework	doi:10.17605/OSF.IO/G7CU2	http://dx.doi.org/10.17605/OSF.IO/G7CU2	Between Subjects	INSEAD France
Higher Standard Effect	Testing procedure	Yale University	161	Online	General Population	Higher Standard Effect_Yale University	SPSS Syntax files/PPIR 3 - 5 higher standard - Charity.sps	Open Science Framework	doi:10.17605/OSF.IO/G7CU2	http://dx.doi.org/10.17605/OSF.IO/G7CU2	Between Subjects	Yale University
